# Supplementary material for: catena-Poly[[[aqua­(2,2′-bipyridine-κ2 N,N′)zinc]-μ-furan-2,5-dicarboxyl­ato-κ2 O 2:O 5] dihydrate]
Source: Acta Crystallogr Sect E Struct Rep Online. 2012 Nov 10;68(Pt 12):m1466. doi: 10.1107/S1600536812045503 (PMC3588728; doi:10.1107/S1600536812045503)
Supplement: Supplementary file 1 [file e-68-m1466-sup1.cif]

##############################################################################
#                                                                            #
# This CIF contains the data in a paper accepted for publication in          #
# Acta Crystallographica Section E. It conforms to the requirements of       #
# Notes for Authors for Acta Crystallographica Section E, and has been       #
# peer reviewed under the auspices of the IUCr Commission on Journals.       #
#                                                                            #
# Full details of the Crystallographic Information File format               #
# are given in the paper "The Crystallographic Information File (CIF):       #
# a New Standard Archive File for Crystallography" by S. R. Hall, F. H.      #
# Allen and I. D. Brown [Acta Cryst. (1991), A47, 655-685].                  #
#                                                                            #
# The current version of the core CIF dictionary is obtainable from          #
# ftp://ftp.iucr.org/pub/cif_core.dic.                                       #
#                                                                            #
# Software is freely available for graphical display of the structure(s)     #
# in this CIF. For information consult the CIF software page                 #
# http://www.iucr.org/resources/cif/software.                                #
#                                                                            #
# This file may be used for bona fide research purposes within the           #
# scientific community so long as proper attribution is given to the journal # 
# article from which it was obtained.                                        #
#                                                                            #
##############################################################################
data_I
_audit_creation_method     SHELXL-97
_chemical_name_systematic
;
<i>catena</i>-Poly[[[aqua(2,2'-bipyridine-\k^2^<i>N</i>,<i>N</i>')zinc]-\m-
furan-2,5-dicarboxylato-\k^2^<i>O</i>^2^:<i>O</i>^5^] dihydrate]
;
_chemical_name_common     ?
_chemical_formula_moiety     'C16 H12 N2 O6 Zn, 2(H2 O)'
_chemical_formula_sum     'C16 H16 N2 O8 Zn'
_chemical_formula_iupac     '[Zn (C6 H2 O5) (C10 H8 N2) (H2 O)], 2H2 O'
_chemical_formula_weight     429.70
_chemical_melting_point     ?
_symmetry_cell_setting     triclinic
_symmetry_space_group_name_H-M     'P -1'
_symmetry_space_group_name_Hall     '-P 1'
loop_
    _symmetry_equiv_pos_as_xyz
    'x, y, z'
    '-x, -y, -z'
_cell_length_a     8.5815(17)
_cell_length_b     9.2928(19)
_cell_length_c     12.753(3)
_cell_angle_alpha     69.99(3)
_cell_angle_beta     87.63(3)
_cell_angle_gamma     65.85(3)
_cell_volume     866.2(3)
_cell_formula_units_Z     2
_cell_measurement_reflns_used     2000
_cell_measurement_theta_min     3.29
_cell_measurement_theta_max     27.49
_cell_measurement_temperature     293(2)
_exptl_crystal_description     'block'
_exptl_crystal_colour     'colorless'
_exptl_crystal_size_max     0.43
_exptl_crystal_size_mid     0.34
_exptl_crystal_size_min     0.23
_exptl_crystal_density_diffrn     1.648
_exptl_crystal_density_meas     ?
_exptl_crystal_density_method     'not measured'
_exptl_crystal_F_000     440
_exptl_absorpt_coefficient_mu     1.467
_exptl_absorpt_correction_type     multi-scan
_exptl_absorpt_process_details     '(ABSCOR; Higashi, 1995)'
_exptl_absorpt_correction_T_min     0.57
_exptl_absorpt_correction_T_max     0.73
_exptl_special_details
;
;
_diffrn_ambient_temperature     293(2)
_diffrn_radiation_type     MoK\a
_diffrn_radiation_wavelength     0.71073
_diffrn_radiation_source     'fine-focus sealed tube'
_diffrn_radiation_monochromator     graphite
_diffrn_measurement_device_type     'Rigaku R-AXIS RAPID'
_diffrn_measurement_method     \w
_diffrn_detector_area_resol_mean     10.00
_diffrn_reflns_number     8557
_diffrn_reflns_av_R_equivalents     0.0230
_diffrn_reflns_av_sigmaI/netI     0.0302
_diffrn_reflns_theta_min     3.29
_diffrn_reflns_theta_max     27.49
_diffrn_reflns_theta_full     27.49
_diffrn_measured_fraction_theta_max     0.987
_diffrn_measured_fraction_theta_full     0.987
_diffrn_reflns_limit_h_min     -10
_diffrn_reflns_limit_h_max     11
_diffrn_reflns_limit_k_min     -11
_diffrn_reflns_limit_k_max     12
_diffrn_reflns_limit_l_min     -16
_diffrn_reflns_limit_l_max     16
_refine_special_details
;
Refinement of <i>F</i>^2^ against ALL reflections. The weighted <i>R</i>-factor
<i>wR</i> and goodness of fit <i>S</i> are based on <i>F</i>^2^, conventional
<i>R</i>-factors <i>R</i> are based on <i>F</i>, with <i>F</i> set to zero for
negative <i>F</i>^2^. The threshold expression of <i>F</i>^2^ >
\s(<i>F</i>^2^) is used only for calculating <i>R</i>-factors(gt) <i>etc</i>.
and is not relevant to the choice of reflections for refinement.
<i>R</i>-factors based on <i>F</i>^2^ are statistically about twice as large
as those based on <i>F</i>, and <i>R</i>- factors based on ALL data will be
even larger.
;
_reflns_number_total     3925
_reflns_number_gt     3433
_reflns_threshold_expression     I>2\s(I)
_refine_ls_structure_factor_coef     Fsqd
_refine_ls_matrix_type     full
_refine_ls_R_factor_all     0.0402
_refine_ls_R_factor_gt     0.0356
_refine_ls_wR_factor_gt     0.0985
_refine_ls_wR_factor_ref     0.1016
_refine_ls_goodness_of_fit_ref     1.102
_refine_ls_restrained_S_all     1.105
_refine_ls_number_reflns     3925
_refine_ls_number_parameters     262
_refine_ls_number_restraints     9
_refine_ls_hydrogen_treatment     mixed
_refine_ls_weighting_scheme     calc
_refine_ls_weighting_details
                 'calc w=1/[\s^2^(Fo^2^)+(0.0684P)^2^] where P=(Fo^2^+2Fc^2^)/3'
_atom_sites_solution_hydrogens     geom
_atom_sites_solution_primary     direct
_atom_sites_solution_secondary     difmap
_refine_ls_shift/su_max     0.000
_refine_ls_shift/su_mean     0.000
_refine_diff_density_max     0.671
_refine_diff_density_min     -0.588
_refine_ls_extinction_method     none
_refine_ls_extinction_coef     ?
loop_
    _atom_type_symbol
    _atom_type_description
    _atom_type_scat_dispersion_real
    _atom_type_scat_dispersion_imag
    _atom_type_scat_source
    'C' 'C' 0.0033 0.0016
                         'International Tables Vol C Tables 4.2.6.8 and 6.1.1.4'
    'H' 'H' 0.0000 0.0000
                         'International Tables Vol C Tables 4.2.6.8 and 6.1.1.4'
    'N' 'N' 0.0061 0.0033
                         'International Tables Vol C Tables 4.2.6.8 and 6.1.1.4'
    'O' 'O' 0.0106 0.0060
                         'International Tables Vol C Tables 4.2.6.8 and 6.1.1.4'
    'Zn' 'Zn' 0.2839 1.4301
                         'International Tables Vol C Tables 4.2.6.8 and 6.1.1.4'
_computing_data_collection     'PROCESS-AUTO (Rigaku, 1998)'
_computing_cell_refinement     'PROCESS-AUTO (Rigaku, 1998)'
_computing_data_reduction     'Crystal Structure (Rigaku/MSC, 2002)'
_computing_structure_solution     'SHELXS97 (Sheldrick, 2008)'
_computing_structure_refinement     'SHELXL97 (Sheldrick, 2008)'
_computing_molecular_graphics     'DIAMOND (Brandenburg, 2000)'
_computing_publication_material     'SHELXL97 (Sheldrick, 2008)'
loop_
    _atom_site_type_symbol
    _atom_site_label
    _atom_site_fract_x
    _atom_site_fract_y
    _atom_site_fract_z
    _atom_site_U_iso_or_equiv
    _atom_site_adp_type
    _atom_site_calc_flag
    _atom_site_refinement_flags
    _atom_site_occupancy
    _atom_site_symmetry_multiplicity
    _atom_site_disorder_assembly
    _atom_site_disorder_group
    Zn Zn1 1.02440(3) 0.08858(3) 0.301753(18) 0.03278(11) Uani d . 1 1 . .
    O O1 0.8000(2) 0.15494(19) 0.36940(13) 0.0406(3) Uani d . 1 1 . .
    O O2 0.7541(3) 0.4185(2) 0.26829(18) 0.0583(5) Uani d . 1 1 . .
    O O3 0.44358(18) 0.53732(17) 0.35155(12) 0.0331(3) Uani d . 1 1 . .
    O O4 0.1984(2) 0.84783(19) 0.33670(14) 0.0437(4) Uani d . 1 1 . .
    O O5 0.0295(2) 0.7310(2) 0.43028(18) 0.0558(5) Uani d . 1 1 . .
    N N1 0.9017(2) 0.1152(2) 0.15016(15) 0.0381(4) Uani d . 1 1 . .
    N N2 1.1346(2) 0.2204(2) 0.18046(15) 0.0366(4) Uani d . 1 1 . .
    C C1 0.7097(3) 0.3148(3) 0.33458(17) 0.0351(4) Uani d . 1 1 . .
    C C2 0.5420(3) 0.3677(2) 0.38022(17) 0.0308(4) Uani d . 1 1 . .
    C C3 0.4610(3) 0.2801(3) 0.4468(2) 0.0401(5) Uani d . 1 1 . .
    H H3 0.5014 0.1632 0.4773 0.048 Uiso calc R 1 1 . .
    C C4 0.3028(3) 0.3994(3) 0.4615(2) 0.0427(5) Uani d . 1 1 . .
    H H4 0.2189 0.3765 0.5034 0.051 Uiso calc R 1 1 . .
    C C5 0.2977(3) 0.5523(3) 0.40305(17) 0.0329(4) Uani d . 1 1 . .
    C C6 0.1649(3) 0.7242(3) 0.38908(18) 0.0355(4) Uani d . 1 1 . .
    C C7 0.7801(3) 0.0635(3) 0.1426(2) 0.0494(6) Uani d . 1 1 . .
    H H7 0.7456 0.0075 0.2082 0.059 Uiso calc R 1 1 . .
    C C8 0.7031(4) 0.0910(4) 0.0391(3) 0.0573(7) Uani d . 1 1 . .
    H H8 0.6182 0.0545 0.0354 0.069 Uiso calc R 1 1 . .
    C C9 0.7551(4) 0.1728(4) -0.0565(2) 0.0593(7) Uani d . 1 1 . .
    H H9 0.7053 0.1926 -0.1263 0.071 Uiso calc R 1 1 . .
    C C10 0.8824(4) 0.2266(3) -0.0497(2) 0.0492(6) Uani d . 1 1 . .
    H H10 0.9190 0.2821 -0.1143 0.059 Uiso calc R 1 1 . .
    C C11 0.9536(3) 0.1952(3) 0.05628(18) 0.0387(5) Uani d . 1 1 . .
    C C12 1.0886(3) 0.2478(3) 0.07396(18) 0.0373(4) Uani d . 1 1 . .
    C C13 1.1640(3) 0.3239(3) -0.0142(2) 0.0491(6) Uani d . 1 1 . .
    H H13 1.1321 0.3414 -0.0878 0.059 Uiso calc R 1 1 . .
    C C14 1.2854(4) 0.3726(3) 0.0090(2) 0.0558(6) Uani d . 1 1 . .
    H H14 1.3368 0.4232 -0.0489 0.067 Uiso calc R 1 1 . .
    C C15 1.3307(4) 0.3460(3) 0.1186(2) 0.0524(6) Uani d . 1 1 . .
    H H15 1.4113 0.3799 0.1359 0.063 Uiso calc R 1 1 . .
    C C16 1.2541(3) 0.2686(3) 0.2017(2) 0.0465(5) Uani d . 1 1 . .
    H H16 1.2862 0.2485 0.2759 0.056 Uiso calc R 1 1 . .
    O O1W 1.1508(2) 0.1017(2) 0.43471(13) 0.0397(3) Uani d D 1 1 . .
    H H1A 1.079(3) 0.175(3) 0.462(2) 0.048 Uiso d D 1 1 . .
    H H1B 1.189(3) 0.005(2) 0.4890(18) 0.048 Uiso d D 1 1 . .
    O O2W 0.8859(7) 0.6378(6) 0.2753(2) 0.1299(15) Uani d D 1 1 . .
    H H2A 0.872(8) 0.543(5) 0.291(4) 0.156 Uiso d D 1 1 . .
    H H2B 0.919(8) 0.632(7) 0.342(3) 0.156 Uiso d D 1 1 . .
    O O3W 0.5178(5) 0.8678(5) 0.2312(3) 0.1173(12) Uani d D 1 1 . .
    H H3A 0.456(5) 0.842(6) 0.285(3) 0.141 Uiso d D 1 1 . .
    H H3B 0.612(4) 0.777(5) 0.240(4) 0.141 Uiso d D 1 1 . .
loop_
    _atom_site_aniso_label
    _atom_site_aniso_U_11
    _atom_site_aniso_U_22
    _atom_site_aniso_U_33
    _atom_site_aniso_U_12
    _atom_site_aniso_U_13
    _atom_site_aniso_U_23
    Zn1 0.03146(16) 0.02874(14) 0.03086(15) -0.00672(10) 0.00895(10)
                                                                    -0.01011(10)
    O1 0.0337(8) 0.0338(7) 0.0378(8) -0.0014(6) 0.0106(6) -0.0102(7)
    O2 0.0560(11) 0.0468(9) 0.0676(12) -0.0222(9) 0.0314(10) -0.0170(9)
    O3 0.0296(7) 0.0248(6) 0.0381(7) -0.0058(6) 0.0078(6) -0.0109(6)
    O4 0.0395(9) 0.0297(7) 0.0515(9) -0.0041(6) 0.0042(7) -0.0152(7)
    O5 0.0394(10) 0.0562(10) 0.0831(13) -0.0156(8) 0.0249(9) -0.0454(11)
    N1 0.0325(9) 0.0392(9) 0.0380(9) -0.0089(8) 0.0072(7) -0.0165(8)
    N2 0.0384(10) 0.0324(8) 0.0339(9) -0.0114(7) 0.0099(7) -0.0108(8)
    C1 0.0311(10) 0.0355(10) 0.0346(10) -0.0092(9) 0.0064(8) -0.0140(9)
    C2 0.0286(10) 0.0249(8) 0.0335(9) -0.0053(7) 0.0036(8) -0.0116(8)
    C3 0.0385(12) 0.0266(9) 0.0505(12) -0.0106(9) 0.0113(10) -0.0128(9)
    C4 0.0360(12) 0.0384(11) 0.0554(13) -0.0154(9) 0.0186(10) -0.0205(11)
    C5 0.0284(10) 0.0323(9) 0.0373(10) -0.0083(8) 0.0072(8) -0.0175(9)
    C6 0.0317(11) 0.0335(10) 0.0404(11) -0.0052(8) 0.0028(8) -0.0225(9)
    C7 0.0407(13) 0.0544(14) 0.0549(14) -0.0168(11) 0.0118(11) -0.0263(13)
    C8 0.0395(14) 0.0617(16) 0.0741(18) -0.0131(12) 0.0014(12) -0.0378(16)
    C9 0.0544(17) 0.0597(16) 0.0537(15) -0.0058(13) -0.0076(13) -0.0294(14)
    C10 0.0542(15) 0.0433(12) 0.0390(12) -0.0084(11) 0.0010(10) -0.0162(11)
    C11 0.0384(12) 0.0325(10) 0.0347(10) -0.0039(9) 0.0059(9) -0.0133(9)
    C12 0.0389(12) 0.0288(9) 0.0334(10) -0.0051(8) 0.0083(8) -0.0102(8)
    C13 0.0528(15) 0.0445(12) 0.0349(11) -0.0125(11) 0.0143(10) -0.0073(10)
    C14 0.0545(16) 0.0459(13) 0.0536(15) -0.0193(12) 0.0230(12) -0.0062(12)
    C15 0.0469(15) 0.0481(13) 0.0614(16) -0.0234(12) 0.0133(12) -0.0152(13)
    C16 0.0487(14) 0.0474(12) 0.0450(12) -0.0217(11) 0.0098(10) -0.0168(11)
    O1W 0.0422(9) 0.0358(7) 0.0343(8) -0.0091(7) 0.0081(6) -0.0140(7)
    O2W 0.221(4) 0.178(4) 0.0612(16) -0.155(4) 0.025(2) -0.038(2)
    O3W 0.091(2) 0.135(3) 0.123(3) -0.069(2) 0.019(2) -0.017(2)
_geom_special_details
;
All e.s.d.'s (except the e.s.d. in the dihedral angle between two l.s. planes)
are estimated using the full covariance matrix. The cell e.s.d.'s are taken
into account individually in the estimation of e.s.d.'s in distances, angles
and torsion angles; correlations between e.s.d.'s in cell parameters are only
used when they are defined by crystal symmetry. An approximate (isotropic)
treatment of cell e.s.d.'s is used for estimating e.s.d.'s involving l.s.
planes.
;
loop_
    _geom_bond_atom_site_label_1
    _geom_bond_atom_site_label_2
    _geom_bond_site_symmetry_2
    _geom_bond_distance
    _geom_bond_publ_flag
    Zn1 O4 1_645 2.0180(17) y
    Zn1 O1 . 2.0221(17) y
    Zn1 N2 . 2.078(2) y
    Zn1 O1W . 2.1142(17) y
    Zn1 N1 . 2.1298(19) y
    O1 C1 . 1.281(3) ?
    O2 C1 . 1.226(3) ?
    O3 C5 . 1.367(2) ?
    O3 C2 . 1.369(2) ?
    O4 C6 . 1.255(3) ?
    O5 C6 . 1.242(3) ?
    N1 C7 . 1.334(3) ?
    N1 C11 . 1.342(3) ?
    N2 C12 . 1.338(3) ?
    N2 C16 . 1.344(3) ?
    C1 C2 . 1.483(3) ?
    C2 C3 . 1.345(3) ?
    C3 C4 . 1.413(3) ?
    C3 H3 . 0.9300 ?
    C4 C5 . 1.343(3) ?
    C4 H4 . 0.9300 ?
    C5 C6 . 1.488(3) ?
    C7 C8 . 1.395(4) ?
    C7 H7 . 0.9300 ?
    C8 C9 . 1.364(5) ?
    C8 H8 . 0.9300 ?
    C9 C10 . 1.391(4) ?
    C9 H9 . 0.9300 ?
    C10 C11 . 1.392(3) ?
    C10 H10 . 0.9300 ?
    C11 C12 . 1.481(3) ?
    C12 C13 . 1.397(3) ?
    C13 C14 . 1.371(4) ?
    C13 H13 . 0.9300 ?
    C14 C15 . 1.378(4) ?
    C14 H14 . 0.9300 ?
    C15 C16 . 1.371(4) ?
    C15 H15 . 0.9300 ?
    C16 H16 . 0.9300 ?
    O1W H1A . 0.873(16) ?
    O1W H1B . 0.864(16) ?
    O2W H2A . 0.890(19) ?
    O2W H2B . 0.890(19) ?
    O3W H3A . 0.879(19) ?
    O3W H3B . 0.871(19) ?
loop_
    _geom_angle_atom_site_label_1
    _geom_angle_atom_site_label_2
    _geom_angle_atom_site_label_3
    _geom_angle_site_symmetry_1
    _geom_angle_site_symmetry_3
    _geom_angle
    _geom_angle_publ_flag
    O4 Zn1 O1 1_645 . 123.96(7) ?
    O4 Zn1 N2 1_645 . 101.59(8) ?
    O1 Zn1 N2 . . 134.31(7) ?
    O4 Zn1 O1W 1_645 . 89.61(7) ?
    O1 Zn1 O1W . . 91.03(7) ?
    N2 Zn1 O1W . . 92.77(7) ?
    O4 Zn1 N1 1_645 . 96.59(8) ?
    O1 Zn1 N1 . . 92.21(7) ?
    N2 Zn1 N1 . . 78.06(8) ?
    O1W Zn1 N1 . . 169.79(7) ?
    C1 O1 Zn1 . . 112.97(14) ?
    C5 O3 C2 . . 105.96(16) ?
    C6 O4 Zn1 . 1_465 122.19(15) ?
    C7 N1 C11 . . 119.8(2) ?
    C7 N1 Zn1 . . 125.87(17) ?
    C11 N1 Zn1 . . 114.32(15) ?
    C12 N2 C16 . . 119.0(2) ?
    C12 N2 Zn1 . . 115.74(15) ?
    C16 N2 Zn1 . . 125.13(16) ?
    O2 C1 O1 1 . 124.2(2) ?
    O2 C1 O1 . . 124.2(2) ?
    O2 C1 C2 1 . 121.42(19) ?
    O2 C1 C2 . . 121.42(19) ?
    O1 C1 C2 . . 114.39(19) ?
    C3 C2 O3 . . 110.11(18) ?
    C3 C2 C1 . . 132.51(18) ?
    O3 C2 C1 . . 117.38(18) ?
    C2 C3 C4 . . 106.94(19) ?
    C2 C3 H3 . . 126.5 ?
    C4 C3 H3 . . 126.5 ?
    C5 C4 C3 . . 106.4(2) ?
    C5 C4 H4 . . 126.8 ?
    C3 C4 H4 . . 126.8 ?
    C4 C5 O3 . . 110.58(18) ?
    C4 C5 C6 . . 130.7(2) ?
    O3 C5 C6 . . 118.72(18) ?
    O5 C6 O4 . 1 126.2(2) ?
    O5 C6 O4 . . 126.2(2) ?
    O5 C6 C5 . . 116.0(2) ?
    O4 C6 C5 1 . 117.87(19) ?
    O4 C6 C5 . . 117.87(19) ?
    N1 C7 C8 . . 121.8(3) ?
    N1 C7 H7 . . 119.1 ?
    C8 C7 H7 . . 119.1 ?
    C9 C8 C7 . . 118.5(3) ?
    C9 C8 H8 . . 120.7 ?
    C7 C8 H8 . . 120.7 ?
    C8 C9 C10 . . 120.1(2) ?
    C8 C9 H9 . . 119.9 ?
    C10 C9 H9 . . 119.9 ?
    C9 C10 C11 . . 118.3(3) ?
    C9 C10 H10 . . 120.8 ?
    C11 C10 H10 . . 120.8 ?
    N1 C11 C10 . . 121.3(2) ?
    N1 C11 C12 . . 115.47(19) ?
    C10 C11 C12 . . 123.2(2) ?
    N2 C12 C13 . . 120.9(2) ?
    N2 C12 C11 . . 116.2(2) ?
    C13 C12 C11 . . 122.9(2) ?
    C14 C13 C12 . . 119.4(2) ?
    C14 C13 H13 . . 120.3 ?
    C12 C13 H13 . . 120.3 ?
    C13 C14 C15 . . 119.4(2) ?
    C13 C14 H14 . . 120.3 ?
    C15 C14 H14 . . 120.3 ?
    C16 C15 C14 . . 118.5(2) ?
    C16 C15 H15 . . 120.7 ?
    C14 C15 H15 . . 120.7 ?
    N2 C16 C15 . . 122.8(2) ?
    N2 C16 H16 . . 118.6 ?
    C15 C16 H16 . . 118.6 ?
    Zn1 O1W H1A . . 110.7(18) ?
    Zn1 O1W H1B . . 109.3(17) ?
    H1A O1W H1B . . 106(2) ?
    H2A O2W H2B . . 103(3) ?
    H3A O3W H3B . . 108(3) ?
loop_
    _geom_torsion_atom_site_label_1
    _geom_torsion_atom_site_label_2
    _geom_torsion_atom_site_label_3
    _geom_torsion_atom_site_label_4
    _geom_torsion_site_symmetry_1
    _geom_torsion_site_symmetry_2
    _geom_torsion_site_symmetry_3
    _geom_torsion_site_symmetry_4
    _geom_torsion
    _geom_torsion_publ_flag
    O4 Zn1 O1 C1 1_645 . . . -179.73(13) ?
    N2 Zn1 O1 C1 . . . . -4.84(19) ?
    O1W Zn1 O1 C1 . . . . 90.05(15) ?
    N1 Zn1 O1 C1 . . . . -80.27(15) ?
    O4 Zn1 N1 C7 1_645 . . . 82.2(2) ?
    O1 Zn1 N1 C7 . . . . -42.31(19) ?
    N2 Zn1 N1 C7 . . . . -177.3(2) ?
    O1W Zn1 N1 C7 . . . . -150.7(3) ?
    O4 Zn1 N1 C11 1_645 . . . -99.23(15) ?
    O1 Zn1 N1 C11 . . . . 136.22(15) ?
    N2 Zn1 N1 C11 . . . . 1.27(14) ?
    O1W Zn1 N1 C11 . . . . 27.8(4) ?
    O4 Zn1 N2 C12 1_645 . . . 90.59(16) ?
    O1 Zn1 N2 C12 . . . . -85.08(17) ?
    O1W Zn1 N2 C12 . . . . -179.24(15) ?
    N1 Zn1 N2 C12 . . . . -3.79(14) ?
    O4 Zn1 N2 C16 1_645 . . . -84.86(19) ?
    O1 Zn1 N2 C16 . . . . 99.5(2) ?
    O1W Zn1 N2 C16 . . . . 5.32(19) ?
    N1 Zn1 N2 C16 . . . . -179.24(19) ?
    O2 O2 C1 O1 1 . . . 0.00(12) ?
    O2 O2 C1 C2 1 . . . 0.00(9) ?
    Zn1 O1 C1 O2 . . . 1 -0.9(3) ?
    Zn1 O1 C1 O2 . . . . -0.9(3) ?
    Zn1 O1 C1 C2 . . . . 178.44(13) ?
    C5 O3 C2 C3 . . . . 0.1(2) ?
    C5 O3 C2 C1 . . . . 179.71(16) ?
    O2 C1 C2 C3 1 . . . 175.1(2) ?
    O2 C1 C2 C3 . . . . 175.1(2) ?
    O1 C1 C2 C3 . . . . -4.2(3) ?
    O2 C1 C2 O3 1 . . . -4.4(3) ?
    O2 C1 C2 O3 . . . . -4.4(3) ?
    O1 C1 C2 O3 . . . . 176.30(17) ?
    O3 C2 C3 C4 . . . . 0.0(3) ?
    C1 C2 C3 C4 . . . . -179.5(2) ?
    C2 C3 C4 C5 . . . . -0.1(3) ?
    C3 C4 C5 O3 . . . . 0.2(3) ?
    C3 C4 C5 C6 . . . . -178.8(2) ?
    C2 O3 C5 C4 . . . . -0.2(2) ?
    C2 O3 C5 C6 . . . . 178.97(17) ?
    O4 O4 C6 O5 1 . . . 0.00(18) ?
    Zn1 O4 C6 O5 1_465 . . . -3.8(3) ?
    O4 O4 C6 C5 1 . . . 0.00(19) ?
    Zn1 O4 C6 C5 1_465 . . . 175.53(13) ?
    C4 C5 C6 O5 . . . . -6.4(3) ?
    O3 C5 C6 O5 . . . . 174.61(18) ?
    C4 C5 C6 O4 . . . 1 174.2(2) ?
    O3 C5 C6 O4 . . . 1 -4.8(3) ?
    C4 C5 C6 O4 . . . . 174.2(2) ?
    O3 C5 C6 O4 . . . . -4.8(3) ?
    C11 N1 C7 C8 . . . . -0.4(4) ?
    Zn1 N1 C7 C8 . . . . 178.01(18) ?
    N1 C7 C8 C9 . . . . 0.2(4) ?
    C7 C8 C9 C10 . . . . 0.1(4) ?
    C8 C9 C10 C11 . . . . -0.2(4) ?
    C7 N1 C11 C10 . . . . 0.3(3) ?
    Zn1 N1 C11 C10 . . . . -178.29(17) ?
    C7 N1 C11 C12 . . . . 179.80(19) ?
    Zn1 N1 C11 C12 . . . . 1.2(2) ?
    C9 C10 C11 N1 . . . . 0.0(3) ?
    C9 C10 C11 C12 . . . . -179.4(2) ?
    C16 N2 C12 C13 . . . . 0.5(3) ?
    Zn1 N2 C12 C13 . . . . -175.20(16) ?
    C16 N2 C12 C11 . . . . -178.66(19) ?
    Zn1 N2 C12 C11 . . . . 5.6(2) ?
    N1 C11 C12 N2 . . . . -4.5(3) ?
    C10 C11 C12 N2 . . . . 175.0(2) ?
    N1 C11 C12 C13 . . . . 176.33(19) ?
    C10 C11 C12 C13 . . . . -4.2(3) ?
    N2 C12 C13 C14 . . . . -0.7(3) ?
    C11 C12 C13 C14 . . . . 178.5(2) ?
    C12 C13 C14 C15 . . . . -0.1(4) ?
    C13 C14 C15 C16 . . . . 1.1(4) ?
    C12 N2 C16 C15 . . . . 0.5(4) ?
    Zn1 N2 C16 C15 . . . . 175.76(19) ?
    C14 C15 C16 N2 . . . . -1.3(4) ?
loop_
    _geom_hbond_atom_site_label_D
    _geom_hbond_atom_site_label_H
    _geom_hbond_atom_site_label_A
    _geom_hbond_site_symmetry_A
    _geom_hbond_distance_DH
    _geom_hbond_distance_HA
    _geom_hbond_distance_DA
    _geom_hbond_angle_DHA
    O1W H1A O5 2_666 0.873(16) 1.891(19) 2.724(2) 159(2)
    O1W H1B O1 2_756 0.864(16) 1.88(2) 2.701(3) 158(2)
    O2W H2A O2 1 0.890(19) 1.91(3) 2.731(4) 152(5)
    O2W H2B O5 1_655 0.890(19) 2.12(3) 2.902(4) 146(5)
    O3W H3A O4 1 0.879(19) 2.27(3) 3.050(4) 148(4)
    O3W H3B O2W 1 0.871(19) 2.15(3) 2.943(7) 152(5)
data_global
_journal_date_recd_electronic     2012-10-31
_journal_date_accepted     2012-11-03
_journal_name_full     'Acta Crystallographica, Section E'
_journal_year     2012
_journal_volume     68
_journal_issue     12
_journal_page_first     m1466
_journal_page_last     m1466
_journal_paper_category     QM
_journal_paper_doi     10.1107/S1600536812045503
_journal_coeditor_code     HB6980
_publ_contact_author_name     'Prof. Ya-feng Li'
_publ_contact_author_address
;
School of Chemical Engineering,
Changchun University of Technology,
Changchun 130012, People's Republic of China
;
_publ_contact_author_email     'fly012345@sohu.com'
_publ_contact_author_fax     '86-431-85716785'
_publ_contact_author_phone     '86-431-85716785'
_publ_section_title
;\
<i>catena</i>-Poly[[[aqua(2,2'-bipyridine-\k^2^<i>N</i>,<i>N</i>')zinc]-\m-\
furan-2,5-dicarboxylato-\k^2^<i>O</i>^2^:<i>O</i>^5^] dihydrate]
;
loop_
    _publ_author_name
    _publ_author_address
    'Li, Ya-Feng'
;
School of Chemical Engineering,
Changchun University of Technology,
Changchun 130012, People's Republic of China
;
    'Xu, Yue'
;
School of Chemical Engineering,
Changchun University of Technology,
Changchun 130012, People's Republic of China
;
    'Qin, Xiao-Lin'
;
School of Chemical Engineering,
Changchun University of Technology,
Changchun 130012, People's Republic of China
;
    'Yuan, Yong-Peng'
;
School of Chemical Engineering,
Changchun University of Technology,
Changchun 130012, People's Republic of China
;
    'Gao, Wen-Yuan'
;
School of Chemical Engineering,
Changchun University of Technology,
Changchun 130012, People's Republic of China
;
