# Supplementary material for: catena-Poly[[[aqua­(2,2′-bipyridine-κ2 N,N′)zinc]-μ-furan-2,5-dicarboxyl­ato-κ2 O 2:O 5] dihydrate]
Source: Acta Crystallogr Sect E Struct Rep Online. 2012 Nov 10;68(Pt 12):m1466. doi: 10.1107/S1600536812045503 (PMC3588728; doi:10.1107/S1600536812045503)
Supplement: Supplementary file 2 [file e-68-m1466-Isup2.hkl]

# 
# h,k,l, Fc-squared, Fo-squared, sigma(Fo-squared) and status flag 
# 
data_I
_shelx_title ' 0611Zn in P1                     P-1' 
_shelx_refln_list_code          4 
_shelx_F_calc_maximum      163.15 
_exptl_crystal_F_000       439.91 
_reflns_d_resolution_high  0.7700 
 
loop_ 
 _symmetry_equiv_pos_as_xyz 
 'x, y, z' 
 '-x, -y, -z' 
 
_cell_length_a     8.5815 
_cell_length_b     9.2928 
_cell_length_c    12.7530 
_cell_angle_alpha  69.990 
_cell_angle_beta   87.630 
_cell_angle_gamma  65.850 
 
_shelx_F_squared_multiplier     1.000 
 
loop_ 
 _refln_index_h 
 _refln_index_k 
 _refln_index_l 
 _refln_F_squared_calc 
 _refln_F_squared_meas 
 _refln_F_squared_sigma 
 _refln_observed_status 
   2   0   0        6.79        8.70      1.53 o 
   3   0   0        5.54        5.67      1.63 o 
   4   0   0     2437.82     2733.95     62.79 o 
   5   0   0       54.90       39.82      5.40 o 
   7   0   0      326.11      346.87     31.69 o 
   8   0   0        7.02        2.90      2.87 o 
   9   0   0       14.30        8.11      4.71 o 
  10   0   0        0.38        2.47      4.66 o 
  -9   1   0       83.17       93.35      7.27 o 
  -8   1   0      186.86      194.65     11.50 o 
  -7   1   0        5.73        4.36      3.15 o 
  -6   1   0      129.38      126.91      6.05 o 
  -5   1   0      513.31      461.93     19.57 o 
  -4   1   0      977.39      942.13     19.35 o 
  -3   1   0      975.69      962.71     26.12 o 
  -2   1   0     1242.05     1246.86     15.45 o 
  -1   1   0     4696.59     4784.59     59.01 o 
   2   1   0     1978.65     2264.79     35.34 o 
   3   1   0      547.17      599.84      9.54 o 
   4   1   0       32.98       26.58      2.44 o 
   5   1   0     1349.39     1451.72     31.20 o 
   6   1   0      516.77      510.27      7.28 o 
   7   1   0       58.07       56.89      3.91 o 
   8   1   0        4.26        4.03      2.99 o 
   9   1   0       55.95       64.42      5.21 o 
  10   1   0        1.05        1.88      3.57 o 
  -9   2   0      262.29      265.26     15.83 o 
  -8   2   0      201.37      207.11      8.58 o 
  -7   2   0      285.96      284.32     21.12 o 
  -6   2   0       60.25       68.93      3.77 o 
  -5   2   0      692.11      726.79     24.15 o 
  -4   2   0      587.62      657.14     19.77 o 
  -3   2   0     2709.79     3259.83     78.62 o 
  -2   2   0       65.44       56.53      1.37 o 
  -1   2   0     3542.31     4137.45     58.38 o 
   0   2   0     1674.42     1804.14     20.82 o 
   1   2   0      618.78      506.68      6.65 o 
   2   2   0      311.65      257.38      5.09 o 
   3   2   0        6.92        8.87      1.28 o 
   4   2   0      173.89      218.20      4.48 o 
   5   2   0      175.64      161.92      3.69 o 
   6   2   0       30.78       28.31      1.45 o 
   7   2   0      142.07      142.31      3.64 o 
   8   2   0      383.10      355.79      5.27 o 
   9   2   0      242.24      222.76      4.00 o 
  10   2   0       24.85       24.97      6.06 o 
  -8   3   0      327.18      341.23     20.42 o 
  -7   3   0      382.67      405.01     20.40 o 
  -6   3   0      469.13      496.63     15.16 o 
  -5   3   0       14.48       17.48      4.16 o 
  -4   3   0      453.17      444.94     11.64 o 
  -3   3   0      950.24      955.09     12.46 o 
  -2   3   0      176.15      189.59      4.35 o 
  -1   3   0      516.60      614.61      8.31 o 
   0   3   0      365.30      402.56      5.11 o 
   1   3   0        1.69        3.36      0.95 o 
   2   3   0     1497.36     1310.49     25.49 o 
   3   3   0      114.87       98.05      2.93 o 
   4   3   0     1921.40     2004.26     34.27 o 
   5   3   0      173.38      170.28      3.87 o 
   6   3   0      612.75      641.78      9.44 o 
   7   3   0      488.98      506.71      7.89 o 
   8   3   0      772.99      741.03     11.49 o 
   9   3   0      286.41      272.71      6.03 o 
  -7   4   0       84.55       81.88      5.98 o 
  -6   4   0       11.10       18.65      5.18 o 
  -5   4   0       49.62       57.42      9.97 o 
  -4   4   0      180.74      201.22      8.11 o 
  -3   4   0        7.52        3.50      1.59 o 
  -2   4   0      127.72      149.48      2.36 o 
  -1   4   0       87.76      109.68      3.25 o 
   0   4   0     2029.65     2232.98     27.88 o 
   1   4   0     1812.62     1848.87     22.95 o 
   2   4   0      211.91      167.15      3.01 o 
   3   4   0      350.79      331.15      4.23 o 
   4   4   0      358.43      354.01      6.80 o 
   5   4   0      850.52      875.98     11.43 o 
   6   4   0     1099.60     1052.13     15.18 o 
   7   4   0      339.19      345.34      8.28 o 
   8   4   0       82.28       77.26      4.71 o 
   9   4   0      174.98      163.25      5.80 o 
  10   4   0      157.18      135.56      7.32 o 
  11   4   0        7.00       12.30      6.75 o 
  -6   5   0       11.23       20.53     10.48 o 
  -5   5   0       20.74       21.21      5.23 o 
  -4   5   0      164.02      190.51      8.24 o 
  -3   5   0      131.63      128.89      3.38 o 
  -2   5   0      237.86      259.41      4.37 o 
  -1   5   0      652.88      617.88      7.91 o 
   0   5   0     1312.35     1353.80     16.28 o 
   1   5   0      875.67      874.78     14.29 o 
   2   5   0     2667.38     2886.94     48.58 o 
   3   5   0      303.47      291.45      4.74 o 
   4   5   0      290.58      263.44      4.14 o 
   5   5   0      742.97      714.84     10.15 o 
   6   5   0     1126.01     1099.78     15.64 o 
   7   5   0      159.91      165.13      4.78 o 
   8   5   0        4.62        4.81      2.17 o 
   9   5   0       10.14        8.59      2.01 o 
  10   5   0        0.39        0.25      1.45 o 
  11   5   0       25.97       21.44      7.38 o 
  -6   6   0       65.52       77.52      8.27 o 
  -5   6   0       46.41       60.79      6.87 o 
  -4   6   0       67.38       69.28      6.15 o 
  -3   6   0      498.63      476.24      7.29 o 
  -2   6   0      560.03      562.65      8.05 o 
  -1   6   0      348.95      318.48      4.58 o 
   0   6   0     1114.79      996.18     14.28 o 
   1   6   0     2258.07     2185.05     31.74 o 
   2   6   0      729.77      680.28      9.55 o 
   3   6   0      659.78      620.99      8.96 o 
   4   6   0      719.29      719.46      9.56 o 
   5   6   0        1.16        0.85      1.55 o 
   6   6   0        8.09        7.99      2.04 o 
   7   6   0      125.07      125.48      3.87 o 
   8   6   0      150.30      155.13      4.99 o 
   9   6   0       64.66       66.18      3.40 o 
  10   6   0        0.23        1.67      1.86 o 
  11   6   0        0.99        1.13      5.03 o 
  -5   7   0      100.26      104.48      8.72 o 
  -4   7   0       63.74       79.93     12.60 o 
  -3   7   0      197.21      190.34      8.02 o 
  -2   7   0      345.47      331.54      6.40 o 
  -1   7   0      692.85      671.35     10.88 o 
   0   7   0       94.65      110.38      4.27 o 
   1   7   0        9.37       12.33      2.02 o 
   2   7   0      396.64      387.91      7.39 o 
   3   7   0      243.93      240.11      5.41 o 
   4   7   0       59.53       59.19      2.73 o 
   5   7   0      169.40      168.95      6.63 o 
   6   7   0       17.13       14.35      2.35 o 
   7   7   0        6.23        9.00      2.42 o 
   8   7   0       27.28       26.48      2.63 o 
   9   7   0        0.32       -0.08      2.28 o 
  10   7   0       33.68       38.03      5.46 o 
  -3   8   0       40.66       46.69      4.14 o 
  -2   8   0      154.63      151.81      8.22 o 
  -1   8   0       97.71       95.42      3.30 o 
   0   8   0        3.34        5.37      1.68 o 
   1   8   0       46.02       42.95      2.82 o 
   2   8   0      367.24      346.75     10.53 o 
   3   8   0       38.32       32.83      4.60 o 
   4   8   0       16.81       14.68      2.48 o 
   5   8   0       60.24       53.89      2.87 o 
   6   8   0      336.78      315.04      7.10 o 
   7   8   0       69.74       74.05      3.47 o 
   8   8   0      165.55      174.71      5.55 o 
   9   8   0      126.56      135.76      5.65 o 
  10   8   0       74.60       89.23      8.33 o 
  -2   9   0        0.92       -0.68      1.48 o 
  -1   9   0       15.11        7.27      2.31 o 
   0   9   0       11.87       14.37      2.88 o 
   1   9   0       59.48       53.59      3.21 o 
   2   9   0      103.25       98.51      3.96 o 
   3   9   0      219.68      191.72      5.18 o 
   4   9   0       86.64       98.27      4.03 o 
   5   9   0        5.47        6.63      2.40 o 
   6   9   0      131.63      142.23      4.38 o 
   7   9   0      390.66      378.51      9.88 o 
   8   9   0       93.12      108.58      9.37 o 
   9   9   0       53.43       56.53      4.04 o 
   0  10   0       21.39       20.24      2.61 o 
   1  10   0       94.70       89.89      3.80 o 
   2  10   0       73.05       77.76      5.75 o 
   3  10   0       81.61       75.58      3.40 o 
   4  10   0      206.73      222.89      7.21 o 
   5  10   0      101.04       98.03      3.91 o 
   6  10   0       60.29       78.42      5.23 o 
   7  10   0       30.60       36.57      3.18 o 
   8  10   0       54.89       48.61      4.32 o 
   3  11   0      166.34      169.83      5.59 o 
   4  11   0      173.44      163.68      5.62 o 
   5  11   0       48.56       51.67      3.39 o 
   6  11   0       20.05       28.04      4.32 o 
   7  11   0       27.38       13.27      8.33 o 
  -5 -11   1        5.18        1.85      2.38 o 
  -4 -11   1       10.15        9.11      4.85 o 
  -8 -10   1        1.66        0.80      2.44 o 
  -7 -10   1        2.32        3.24      3.65 o 
  -6 -10   1        4.36        5.10      2.91 o 
  -5 -10   1        5.80        3.23      2.59 o 
  -4 -10   1       44.94       48.87      4.02 o 
  -3 -10   1       25.84       26.36      2.87 o 
  -2 -10   1       28.01       21.34      3.52 o 
  -1 -10   1       64.30       78.62      5.91 o 
   0 -10   1       23.28       17.69      3.43 o 
  -9  -9   1        1.16        4.00      3.08 o 
  -8  -9   1       21.17       26.80      3.91 o 
  -7  -9   1      110.90      104.82      8.34 o 
  -6  -9   1        9.90       10.87      3.02 o 
  -5  -9   1      261.94      259.22      6.75 o 
  -4  -9   1      300.97      292.05      6.27 o 
  -3  -9   1      221.87      216.10      7.17 o 
  -2  -9   1       81.55       85.58      3.97 o 
  -1  -9   1      255.85      257.57      5.47 o 
   0  -9   1      101.27       96.56      3.79 o 
   1  -9   1       19.70       21.17      2.26 o 
   2  -9   1       30.29       26.93      9.46 o 
 -10  -8   1        1.05        1.09      2.63 o 
  -9  -8   1       23.59       28.32      3.45 o 
  -8  -8   1       57.08       52.53      3.83 o 
  -7  -8   1       66.73       70.65      4.98 o 
  -6  -8   1      687.22      681.68     12.42 o 
  -5  -8   1      324.54      332.39      7.50 o 
  -4  -8   1       93.61      101.78      4.09 o 
  -3  -8   1      253.88      253.10      8.85 o 
  -2  -8   1      688.40      629.29     12.96 o 
  -1  -8   1      362.20      339.49      8.21 o 
   0  -8   1      216.68      191.55      7.64 o 
   1  -8   1      274.39      258.16      5.51 o 
   2  -8   1       15.85       13.16      1.86 o 
   3  -8   1        1.13        2.65      1.38 o 
 -10  -7   1       68.67       60.43      3.59 o 
  -9  -7   1       81.15       88.61      3.90 o 
  -8  -7   1       85.13       93.04      4.31 o 
  -7  -7   1      389.56      425.32      8.59 o 
  -6  -7   1       35.73       38.47      5.59 o 
  -5  -7   1       25.43       20.81      2.75 o 
  -4  -7   1      336.64      313.92      6.41 o 
  -3  -7   1      116.51      110.04      3.42 o 
  -2  -7   1       92.25       79.90      3.01 o 
  -1  -7   1      450.10      423.92      8.19 o 
   0  -7   1      953.73      899.54     13.16 o 
   1  -7   1        0.61        3.44      1.98 o 
   2  -7   1        2.08        3.07      1.53 o 
   3  -7   1        9.46        7.97      1.47 o 
   4  -7   1        2.92        0.73      4.35 o 
 -10  -6   1      107.75      117.80      5.46 o 
  -9  -6   1      221.47      222.52      5.30 o 
  -8  -6   1      282.56      299.71      9.76 o 
  -7  -6   1       42.46       39.41      3.02 o 
  -6  -6   1      142.14      140.04      3.88 o 
  -5  -6   1       12.63       18.25      3.94 o 
  -4  -6   1       52.33       54.76      3.63 o 
  -3  -6   1      336.54      325.09      5.44 o 
  -2  -6   1        1.34        2.06      1.87 o 
  -1  -6   1        6.56        3.63      1.85 o 
   0  -6   1      168.31      148.32      3.91 o 
   1  -6   1        1.08        4.66      4.48 o 
   2  -6   1      173.31      184.48      4.14 o 
   3  -6   1      206.57      213.45      4.92 o 
   4  -6   1      113.98      122.13      3.56 o 
   5  -6   1       93.13       93.29     14.55 o 
 -11  -5   1       12.25       17.17      1.97 o 
 -10  -5   1      145.81      141.92      5.98 o 
  -9  -5   1      237.44      224.44      5.27 o 
  -8  -5   1        6.19        5.07      2.08 o 
  -7  -5   1       33.78       32.03      2.61 o 
  -6  -5   1      141.63      159.55      8.64 o 
  -5  -5   1      161.37      151.92      5.77 o 
  -4  -5   1        2.21        3.17      2.42 o 
  -3  -5   1      229.57      232.76      5.10 o 
  -2  -5   1       90.30       82.12      5.83 o 
  -1  -5   1     1149.72     1199.59     16.89 o 
   0  -5   1      869.17      872.41     21.98 o 
   1  -5   1      764.29      771.95     10.11 o 
   2  -5   1      374.79      357.15      5.59 o 
   3  -5   1      329.63      334.34      4.91 o 
   4  -5   1      366.85      390.97     12.93 o 
   5  -5   1      470.73      450.42     15.50 o 
   6  -5   1      129.37      156.37     10.07 o 
 -11  -4   1        0.41        3.00      5.99 o 
 -10  -4   1        1.36        1.07      1.34 o 
  -9  -4   1        5.44        9.36      1.78 o 
  -8  -4   1      124.27      111.95      3.65 o 
  -7  -4   1        0.42        0.76      2.23 o 
  -6  -4   1       84.71       85.76      4.57 o 
  -5  -4   1      515.66      578.62      9.69 o 
  -4  -4   1        6.18       10.48      2.11 o 
  -3  -4   1      743.37      694.95     19.72 o 
  -2  -4   1     1066.17      956.73     13.84 o 
  -1  -4   1     2503.54     2495.90     42.36 o 
   0  -4   1     2311.30     2503.34     32.59 o 
   1  -4   1      179.42      149.96      5.56 o 
   2  -4   1      463.33      420.60      5.87 o 
   3  -4   1      149.27      159.28      2.49 o 
   4  -4   1      794.84      784.98     40.87 o 
   5  -4   1       71.87      109.42      7.42 o 
   6  -4   1      273.51      277.93     12.55 o 
   7  -4   1       62.09       53.51      5.38 o 
 -10  -3   1       27.07       26.84      7.16 o 
  -9  -3   1       40.52       38.18      6.52 o 
  -8  -3   1       90.10       84.50      2.71 o 
  -7  -3   1       97.88       96.11      5.12 o 
  -6  -3   1     1323.28     1355.72     22.24 o 
  -5  -3   1     1157.23     1107.32     18.53 o 
  -4  -3   1     2313.03     2487.92     67.20 o 
  -3  -3   1     1187.47     1199.64     29.95 o 
  -2  -3   1      851.79      844.32     11.74 o 
  -1  -3   1     2852.05     3175.74     54.48 o 
   0  -3   1     2425.33     2540.90     60.10 o 
   1  -3   1     1599.01     1701.87     21.41 o 
   2  -3   1       69.81       92.73      2.04 o 
   3  -3   1      309.42      349.45      8.81 o 
   4  -3   1       23.45       17.63      3.89 o 
   5  -3   1      814.27      857.79     22.56 o 
   6  -3   1       28.43       26.84      5.53 o 
   7  -3   1        8.01       12.65      3.59 o 
   8  -3   1        5.83        8.53      3.95 o 
 -10  -2   1       56.19       47.69      7.80 o 
  -9  -2   1       82.56       82.37      3.97 o 
  -8  -2   1      371.42      362.77      6.98 o 
  -7  -2   1      757.31      744.75     19.47 o 
  -6  -2   1      263.39      246.74      5.51 o 
  -5  -2   1     2508.48     2671.18     46.66 o 
  -4  -2   1     1247.61     1331.58     19.06 o 
  -3  -2   1     2972.68     3357.48     56.00 o 
  -2  -2   1     1143.47     1160.12     22.37 o 
  -1  -2   1     8396.94     8448.20    183.86 o 
   0  -2   1      316.62      244.52      3.82 o 
   1  -2   1     1680.99     1672.16     23.86 o 
   2  -2   1     2141.03     2263.18     28.05 o 
   3  -2   1        1.39        5.14      1.67 o 
   4  -2   1       33.30       44.42      4.05 o 
   5  -2   1       39.27       73.19      9.89 o 
   6  -2   1      149.80      184.11     14.59 o 
   7  -2   1       96.68       91.90      4.91 o 
   8  -2   1       97.14       98.80      7.74 o 
 -10  -1   1      101.95      111.44      8.54 o 
  -9  -1   1      469.56      480.92     16.92 o 
  -8  -1   1      222.92      222.08     13.95 o 
  -7  -1   1      235.17      221.00     14.53 o 
  -6  -1   1       42.95       31.67      4.03 o 
  -5  -1   1       30.74       18.62      2.98 o 
  -4  -1   1     2514.03     2712.35     43.69 o 
  -3  -1   1     2666.80     2568.68     42.75 o 
  -2  -1   1      489.03      368.76      5.18 o 
  -1  -1   1      245.29      269.20      4.37 o 
   0  -1   1     4691.65     5034.62     92.09 o 
   1  -1   1       54.53       75.87      4.04 o 
   2  -1   1      916.40      886.39      9.48 o 
   3  -1   1      121.68      138.90      4.43 o 
   4  -1   1       62.20       52.30      3.72 o 
   5  -1   1      944.47      951.36     21.90 o 
   6  -1   1      552.52      523.40     24.00 o 
   7  -1   1        3.12        5.08      3.15 o 
   8  -1   1      158.97      164.43      6.58 o 
   9  -1   1      103.93      105.98      8.28 o 
 -10   0   1      104.06      100.90      6.78 o 
  -9   0   1      149.17      161.09     20.10 o 
  -8   0   1      588.73      569.31     49.81 o 
  -7   0   1      150.02      150.58      4.19 o 
  -6   0   1        7.37        9.85      3.35 o 
  -5   0   1      129.72      127.12      5.14 o 
  -4   0   1       45.93       54.91      5.72 o 
  -3   0   1     1119.97     1188.70     26.08 o 
  -2   0   1      532.96      430.95      5.37 o 
   1   0   1       10.54       12.57      1.73 o 
   2   0   1     1766.61     2316.12     48.73 o 
   3   0   1      411.94      432.28      8.62 o 
   4   0   1     1479.88     1688.24     36.39 o 
   5   0   1     1030.60     1053.13     62.62 o 
   6   0   1      912.44      747.00    125.27 o 
   7   0   1      801.67      793.79     31.88 o 
   8   0   1      136.18      130.55      6.82 o 
   9   0   1      139.55      139.16     18.49 o 
  -9   1   1       45.26       41.02      4.97 o 
  -8   1   1       25.60       39.19      4.09 o 
  -7   1   1       72.36       74.98      7.30 o 
  -6   1   1       40.35       43.47      3.30 o 
  -5   1   1      114.48      119.05      2.58 o 
  -4   1   1       38.90       39.21      1.28 o 
  -3   1   1      558.25      520.54     13.18 o 
  -2   1   1      574.71      678.88     11.22 o 
  -1   1   1     1343.65     1672.71     31.56 o 
   2   1   1     1389.18     1422.13     14.80 o 
   3   1   1      559.86      460.25     12.98 o 
   4   1   1      357.31      325.22      3.73 o 
   5   1   1      719.45      665.38      8.54 o 
   6   1   1     1105.65     1096.83     20.58 o 
   7   1   1      394.97      345.69     41.81 o 
   8   1   1      487.37      489.12     43.88 o 
   9   1   1      100.28      110.00     10.80 o 
  10   1   1        4.65        3.18      4.48 o 
  -9   2   1       44.53       55.31     10.08 o 
  -8   2   1       26.23       20.32      6.94 o 
  -7   2   1       29.60       37.70      3.65 o 
  -6   2   1        1.41        1.08      2.10 o 
  -5   2   1      100.06      121.74      5.62 o 
  -4   2   1       59.80       60.96      2.35 o 
  -3   2   1      594.63      626.70     13.69 o 
  -2   2   1     4337.60     5186.57     95.00 o 
  -1   2   1    26617.43    27762.76    645.58 o 
   0   2   1     5074.64     5403.84     70.23 o 
   1   2   1     1356.84     1260.49     11.15 o 
   2   2   1      340.77      322.93      3.28 o 
   3   2   1     1206.12     1315.21     14.98 o 
   4   2   1      509.13      550.17      8.85 o 
   5   2   1      175.25      126.11      2.20 o 
   6   2   1      329.57      328.16      4.61 o 
   7   2   1      456.23      470.47      7.30 o 
   8   2   1       14.84       17.73      1.30 o 
   9   2   1        1.68        0.87      3.83 o 
  10   2   1        2.23        4.98      4.77 o 
  -8   3   1      225.68      224.67     10.97 o 
  -7   3   1       96.57      118.44      6.20 o 
  -6   3   1       92.22       78.46      3.91 o 
  -5   3   1      230.34      249.09      8.42 o 
  -4   3   1     1044.73     1009.11     22.23 o 
  -3   3   1     1598.55     1800.18     41.78 o 
  -2   3   1     4295.85     4877.62     73.40 o 
  -1   3   1     7539.56     8443.89    128.91 o 
   0   3   1     1835.94     1905.15     18.89 o 
   1   3   1      649.24      662.13      9.89 o 
   2   3   1       52.41       65.51      1.50 o 
   3   3   1     1588.48     1733.18     19.86 o 
   4   3   1      589.11      567.81      7.04 o 
   5   3   1      470.98      474.12      6.02 o 
   6   3   1       20.15       19.91      1.91 o 
   7   3   1        1.19        0.24      1.00 o 
   8   3   1       18.12       20.21      2.73 o 
   9   3   1        0.71        2.26      0.86 o 
  10   3   1       33.40       44.22      7.20 o 
  -7   4   1      282.97      274.42     13.21 o 
  -6   4   1      295.27      283.65     24.78 o 
  -5   4   1      105.86      125.61      6.71 o 
  -4   4   1      591.91      631.91     15.50 o 
  -3   4   1      774.21      841.44     12.33 o 
  -2   4   1      311.02      281.02      3.94 o 
  -1   4   1      108.72      131.60      3.21 o 
   0   4   1     1141.36     1077.92     12.17 o 
   1   4   1       42.67       38.20      1.49 o 
   2   4   1     1402.93     1426.86     15.22 o 
   3   4   1     2199.58     2490.34     34.41 o 
   4   4   1      830.68      896.45     10.14 o 
   5   4   1        1.27        1.40      1.27 o 
   6   4   1      210.27      220.21      4.01 o 
   7   4   1       33.47       31.05      2.75 o 
   8   4   1      185.65      186.08      7.19 o 
   9   4   1        3.66        4.85      2.11 o 
  10   4   1       56.83       65.56      7.78 o 
  11   4   1       30.04       28.55      7.49 o 
  -7   5   1       88.52       91.31      6.70 o 
  -6   5   1      121.21      132.30     10.77 o 
  -5   5   1      164.02      181.41      8.42 o 
  -4   5   1        6.85        8.02      6.30 o 
  -3   5   1       28.35       26.44      1.56 o 
  -2   5   1       62.24       81.96      2.60 o 
  -1   5   1      114.26      128.20      2.97 o 
   0   5   1       98.34      104.20      4.68 o 
   1   5   1      171.88      158.06      4.88 o 
   2   5   1      579.72      596.72      7.38 o 
   3   5   1       89.55       69.75      2.63 o 
   4   5   1       63.33       85.89      3.05 o 
   5   5   1      612.37      601.87      8.28 o 
   6   5   1      887.55      898.20     21.62 o 
   7   5   1     1032.48     1023.61     14.61 o 
   8   5   1       23.16       18.16      1.82 o 
   9   5   1      176.12      162.05      5.82 o 
  10   5   1       13.87       13.15      2.73 o 
  11   5   1       38.81       52.56      8.39 o 
  -6   6   1       13.67       13.12      5.15 o 
  -5   6   1       20.23       22.68      8.92 o 
  -4   6   1       15.22       15.86      4.37 o 
  -3   6   1       39.29       42.40      1.94 o 
  -2   6   1        8.27       13.00      1.55 o 
  -1   6   1       48.50       44.06      2.31 o 
   0   6   1       40.30       32.06      2.78 o 
   1   6   1     1127.13     1144.30     15.77 o 
   2   6   1      641.83      633.92      8.53 o 
   3   6   1     1359.42     1336.02     17.02 o 
   4   6   1      597.31      596.50      7.75 o 
   5   6   1      425.46      378.10      5.63 o 
   6   6   1      516.99      495.76      7.18 o 
   7   6   1      681.78      625.29      9.79 o 
   8   6   1      667.01      664.21     10.99 o 
   9   6   1       27.15       27.39      2.43 o 
  10   6   1       30.31       27.18      5.13 o 
  11   6   1       37.91       33.61      7.59 o 
  -5   7   1        0.46        1.32      7.82 o 
  -4   7   1        0.55       -0.40      3.54 o 
  -3   7   1       21.63       29.93      2.13 o 
  -2   7   1      211.75      188.25      5.12 o 
  -1   7   1      315.71      330.17      6.24 o 
   0   7   1      113.63      112.51      4.47 o 
   1   7   1       66.23       76.16      2.87 o 
   2   7   1      962.62      948.62     22.73 o 
   3   7   1      347.19      328.37      8.26 o 
   4   7   1      639.46      613.00      9.11 o 
   5   7   1      461.12      480.23      7.87 o 
   6   7   1      183.51      180.06      3.98 o 
   7   7   1       44.72       48.80      2.86 o 
   8   7   1      121.30      123.82      4.76 o 
   9   7   1      188.25      175.33      4.45 o 
  10   7   1        3.84        1.71      2.18 o 
  -4   8   1       22.01       22.42      5.32 o 
  -3   8   1       78.26       86.93      3.15 o 
  -2   8   1      464.06      433.41      8.29 o 
  -1   8   1      652.54      597.62     10.52 o 
   0   8   1      299.11      265.39      5.91 o 
   1   8   1      259.86      245.47      6.84 o 
   2   8   1       13.42       17.20      2.68 o 
   3   8   1      688.62      689.41     12.01 o 
   4   8   1       31.07       30.66      3.19 o 
   5   8   1       32.27       35.85      4.30 o 
   6   8   1        0.83        1.38      1.86 o 
   7   8   1       80.28       81.50      3.26 o 
   8   8   1        7.45        8.45      2.14 o 
   9   8   1        0.57        0.88      2.48 o 
  10   8   1        9.87        8.26      2.36 o 
  -2   9   1      115.91      112.61      3.46 o 
  -1   9   1      338.00      314.18      6.31 o 
   0   9   1      412.37      372.79      9.52 o 
   1   9   1       36.02       49.51      3.69 o 
   2   9   1      109.62      108.11      4.27 o 
   3   9   1        1.71        1.84      1.67 o 
   4   9   1       31.86       29.15      2.58 o 
   5   9   1        0.59        0.02      1.54 o 
   6   9   1       35.84       33.84      3.80 o 
   7   9   1       32.38       29.55      2.80 o 
   8   9   1        7.20        5.76      2.67 o 
   9   9   1        2.06        3.97      2.57 o 
  10   9   1       26.85       24.51     11.02 o 
  -1  10   1        0.72        3.19      1.99 o 
   0  10   1        4.74        4.97      1.83 o 
   1  10   1       11.05        8.26      2.68 o 
   2  10   1        9.79        9.46      2.01 o 
   3  10   1        0.76        2.18      1.93 o 
   4  10   1       20.42       17.74      2.75 o 
   5  10   1        7.30        6.53      2.36 o 
   6  10   1       35.12       29.59      4.95 o 
   7  10   1       58.34       62.41      4.97 o 
   8  10   1       40.59       46.67      5.86 o 
   9  10   1       46.30       47.84      3.98 o 
   2  11   1       17.90       14.61      2.28 o 
   3  11   1       15.74       12.43      2.99 o 
   4  11   1        1.73        3.30      2.18 o 
   5  11   1       85.04       82.60      4.11 o 
   6  11   1       69.16       70.52      3.47 o 
   7  11   1       65.22       75.10      3.67 o 
  -7 -10   2       42.17       48.62      4.00 o 
  -6 -10   2       72.54       85.92      4.49 o 
  -5 -10   2       64.00       62.45      4.62 o 
  -4 -10   2      104.31      108.21      5.55 o 
  -3 -10   2       60.54       59.41      3.66 o 
  -2 -10   2       33.88       33.14      4.10 o 
  -1 -10   2       34.64       28.30      3.78 o 
  -9  -9   2        7.87        7.27      4.03 o 
  -8  -9   2       40.35       43.78      3.82 o 
  -7  -9   2       23.42       34.44      4.15 o 
  -6  -9   2       40.92       52.45      5.14 o 
  -5  -9   2       53.16       58.55      4.20 o 
  -4  -9   2       50.48       45.40      4.67 o 
  -3  -9   2       19.46       19.82      3.04 o 
  -2  -9   2        7.88        6.51      3.28 o 
  -1  -9   2       33.10       36.43      2.83 o 
   0  -9   2       42.73       31.94      2.95 o 
   1  -9   2       37.26       38.65      3.53 o 
 -10  -8   2       16.61       11.31     12.62 o 
  -9  -8   2       35.85       37.92      3.58 o 
  -8  -8   2        3.26        5.53      2.67 o 
  -7  -8   2        1.08        0.74      2.49 o 
  -6  -8   2        4.66        4.01      2.92 o 
  -5  -8   2       57.32       49.93      8.40 o 
  -4  -8   2        7.17        6.54      2.62 o 
  -3  -8   2       92.48       92.77      6.05 o 
  -2  -8   2       30.40       23.24      3.69 o 
  -1  -8   2      159.47      134.94      4.28 o 
   0  -8   2       74.26       77.16      3.06 o 
   1  -8   2      232.36      213.11      5.58 o 
   2  -8   2       93.08       91.98      3.43 o 
   3  -8   2       42.00       46.76      5.07 o 
 -10  -7   2       11.50       11.40      3.14 o 
  -9  -7   2        4.17        4.21      2.98 o 
  -8  -7   2        1.84        1.74      2.46 o 
  -7  -7   2        9.78        8.92      3.45 o 
  -6  -7   2      445.01      454.37      9.13 o 
  -5  -7   2      307.47      313.48      6.60 o 
  -4  -7   2      224.26      213.25      8.68 o 
  -3  -7   2       43.14       38.87      3.65 o 
  -2  -7   2      755.44      765.29     12.24 o 
  -1  -7   2       71.61       79.56      6.47 o 
   0  -7   2      236.69      226.57      4.55 o 
   1  -7   2      124.01      117.39      5.29 o 
   2  -7   2      401.78      379.04      6.58 o 
   3  -7   2      196.34      182.15      3.95 o 
   4  -7   2       28.47       23.69     12.06 o 
 -10  -6   2        2.71        1.65      2.11 o 
  -9  -6   2       28.31       27.17      5.30 o 
  -8  -6   2      282.42      292.95      6.36 o 
  -7  -6   2      158.61      154.19      5.67 o 
  -6  -6   2      140.02      146.55      5.38 o 
  -5  -6   2      428.83      408.06      8.95 o 
  -4  -6   2      444.15      485.08     11.38 o 
  -3  -6   2      908.45      903.43     15.75 o 
  -2  -6   2      463.79      431.47     31.47 o 
  -1  -6   2     1416.40     1337.63     24.02 o 
   0  -6   2      163.46      151.43      4.16 o 
   1  -6   2      166.84      148.27      3.95 o 
   2  -6   2       37.95       42.68      2.24 o 
   3  -6   2       66.28       63.61      4.62 o 
   4  -6   2      124.99      117.74     23.12 o 
   5  -6   2       57.85       66.01      8.30 o 
 -10  -5   2      133.07      135.08      4.07 o 
  -9  -5   2      147.66      145.82      4.35 o 
  -8  -5   2      188.69      202.57      8.42 o 
  -7  -5   2      540.86      539.78     11.22 o 
  -6  -5   2      143.41      149.46      5.55 o 
  -5  -5   2      158.70      162.69      6.15 o 
  -4  -5   2     1031.93      938.17     15.75 o 
  -3  -5   2     1118.78     1107.17     20.17 o 
  -2  -5   2     1685.85     1720.15     28.40 o 
  -1  -5   2     1143.18     1166.51     20.91 o 
   0  -5   2     1035.27     1076.74     17.89 o 
   1  -5   2       70.10       72.15      2.89 o 
   2  -5   2       34.40       27.22      1.71 o 
   3  -5   2        0.68        1.86      1.63 o 
   4  -5   2      113.31      109.39      8.37 o 
   5  -5   2        0.25        2.17      4.62 o 
   6  -5   2       14.90       15.11      6.42 o 
 -10  -4   2      141.69      136.94      3.95 o 
  -9  -4   2      172.05      172.89      5.13 o 
  -8  -4   2      341.30      338.45      9.30 o 
  -7  -4   2      251.56      236.12      8.13 o 
  -6  -4   2      321.54      303.38      8.33 o 
  -5  -4   2      525.92      510.08      9.30 o 
  -4  -4   2     1147.53     1117.08     17.51 o 
  -3  -4   2        1.09        1.20      2.13 o 
  -2  -4   2      941.36      913.88     23.29 o 
  -1  -4   2      431.03      429.23      8.45 o 
   0  -4   2        0.36        0.20      1.50 o 
   1  -4   2       23.67       24.41      2.82 o 
   2  -4   2      136.23      152.79      5.76 o 
   3  -4   2       76.89       89.02      2.96 o 
   4  -4   2      300.28      291.47     11.84 o 
   5  -4   2        8.35       10.91      5.06 o 
   6  -4   2      153.00      158.43      9.95 o 
   7  -4   2       96.97       93.56      9.51 o 
 -10  -3   2       80.81       76.36      2.96 o 
  -9  -3   2       69.86       69.13      3.31 o 
  -8  -3   2        3.42        5.44      2.81 o 
  -7  -3   2      309.84      312.58      7.30 o 
  -6  -3   2        6.23       15.48      2.61 o 
  -5  -3   2       48.91       47.54      3.87 o 
  -4  -3   2      203.16      196.09      5.48 o 
  -3  -3   2      222.98      190.84      4.09 o 
  -2  -3   2     1448.31     1585.14     25.40 o 
  -1  -3   2     4407.27     4753.29     88.79 o 
   0  -3   2      231.98      198.87      3.91 o 
   1  -3   2     1050.41     1048.85     16.60 o 
   2  -3   2       31.95       26.00      1.11 o 
   3  -3   2     1516.48     1489.11     18.41 o 
   4  -3   2      650.44      632.89     42.24 o 
   5  -3   2      586.81      610.88     17.80 o 
   6  -3   2      107.98      136.91     15.32 o 
   7  -3   2      263.81      306.28     23.53 o 
   8  -3   2       86.92      106.33      8.52 o 
 -10  -2   2       36.74       29.09      7.34 o 
  -9  -2   2       52.02       42.91      2.66 o 
  -8  -2   2       80.54       62.54      6.44 o 
  -7  -2   2       82.48       82.27      4.25 o 
  -6  -2   2       16.58       15.62      2.49 o 
  -5  -2   2       87.12       92.44      6.12 o 
  -4  -2   2      163.32      176.58      7.27 o 
  -3  -2   2     1486.95     1442.39     20.81 o 
  -2  -2   2     5848.92     5939.10    116.64 o 
  -1  -2   2     3746.04     3657.88     63.03 o 
   0  -2   2     3404.65     3567.55     62.68 o 
   1  -2   2     1774.97     1777.70     27.36 o 
   2  -2   2     1436.94     1412.98     23.94 o 
   3  -2   2      503.80      458.65      5.22 o 
   4  -2   2     1054.26     1145.30     26.55 o 
   5  -2   2     1062.74     1157.10     37.18 o 
   6  -2   2      455.74      516.13     15.97 o 
   7  -2   2      228.31      222.59     16.38 o 
   8  -2   2      142.44      147.83     22.71 o 
 -10  -1   2        1.82       -0.83      3.46 o 
  -9  -1   2        0.14       -0.28      4.27 o 
  -8  -1   2        1.61       -2.63      7.46 o 
  -7  -1   2      122.30      103.44     11.45 o 
  -6  -1   2      583.30      553.71     20.10 o 
  -5  -1   2      179.72      165.87      5.79 o 
  -4  -1   2     1655.97     1682.05     54.62 o 
  -3  -1   2      356.03      282.52      6.28 o 
  -2  -1   2     3253.30     3492.30     58.35 o 
  -1  -1   2      425.03      498.04      7.08 o 
   0  -1   2      444.17      513.13      6.94 o 
   1  -1   2      256.87      249.39      3.71 o 
   2  -1   2     1004.31      985.59     13.20 o 
   3  -1   2     1062.01      773.50    287.15 o 
   4  -1   2     1303.02     1366.34     29.99 o 
   5  -1   2      390.35      384.68     11.04 o 
   6  -1   2      210.04      209.15      8.95 o 
   7  -1   2       40.67       32.84      3.64 o 
   8  -1   2       39.55       39.05      5.16 o 
   9  -1   2       14.28       13.71      4.29 o 
 -10   0   2       35.29       21.49      8.68 o 
  -9   0   2      125.08      119.59     15.82 o 
  -8   0   2      562.33      570.37     21.09 o 
  -7   0   2      462.07      484.40     13.90 o 
  -6   0   2      317.20      330.10      9.76 o 
  -5   0   2     1769.59     1871.24     42.46 o 
  -4   0   2     1443.01     1561.90     30.53 o 
  -3   0   2     1309.61     1382.48     20.14 o 
  -2   0   2     2959.29     3325.62     55.27 o 
  -1   0   2     1279.66     1294.14     16.50 o 
   0   0   2      423.15      330.07      3.89 o 
   1   0   2      119.55       79.88      2.01 o 
   2   0   2      400.04      371.63      4.91 o 
   3   0   2      130.49      109.85     20.90 o 
   4   0   2      589.73      615.11     17.70 o 
   5   0   2       49.96       56.13      7.90 o 
   6   0   2       60.14       63.36      3.58 o 
   7   0   2      263.25      257.17     18.34 o 
   8   0   2       19.07       16.53      3.60 o 
   9   0   2        0.31       -0.69      3.99 o 
  -9   1   2      253.85      260.48     10.77 o 
  -8   1   2      145.97      156.38      7.43 o 
  -7   1   2      141.96      131.77      5.60 o 
  -6   1   2     1185.66     1197.85     47.22 o 
  -5   1   2      688.01      666.18     20.15 o 
  -4   1   2     1218.42     1212.86     24.73 o 
  -3   1   2     2841.69     3151.05     72.81 o 
  -2   1   2     4639.72     5075.59    130.82 o 
  -1   1   2     3911.00     4080.85     68.67 o 
   0   1   2     1972.25     1697.72    127.10 o 
   1   1   2      473.97      634.85      5.98 o 
   2   1   2      204.06      190.43      6.64 o 
   3   1   2       25.70       26.00      1.33 o 
   4   1   2      779.98      871.19     39.42 o 
   5   1   2      212.62      247.21     12.14 o 
   6   1   2      171.37      182.46      4.94 o 
   7   1   2      127.10      118.53     23.26 o 
   8   1   2      172.03      189.26     10.47 o 
   9   1   2      221.54      232.75      9.55 o 
  10   1   2       54.67       60.48     11.04 o 
  -9   2   2       74.37       78.35      9.85 o 
  -8   2   2      102.51      111.51      5.39 o 
  -7   2   2       23.23       17.23      5.50 o 
  -6   2   2      113.10      104.19      1.94 o 
  -5   2   2      464.66      469.89     20.40 o 
  -4   2   2      879.52      991.28     32.87 o 
  -3   2   2       97.04      101.84      3.99 o 
  -2   2   2       31.38       57.07      3.21 o 
  -1   2   2     5886.60     7242.83    119.83 o 
   0   2   2      139.64      244.15      5.34 o 
   1   2   2     4744.84     4975.29     96.58 o 
   2   2   2     2027.34     2256.59     23.05 o 
   3   2   2       26.31       34.39      1.61 o 
   4   2   2      850.60      863.13     10.73 o 
   5   2   2     1699.16     1817.77     28.94 o 
   6   2   2      128.34      119.46      2.07 o 
   7   2   2      419.98      433.24      6.35 o 
   8   2   2      222.51      242.49      9.26 o 
   9   2   2       34.35       25.62     16.99 o 
  10   2   2       90.17       95.95      7.73 o 
  -8   3   2        7.85        9.13      3.51 o 
  -7   3   2        2.11        1.86      2.54 o 
  -6   3   2        0.14        2.19      2.55 o 
  -5   3   2      146.01      151.33      3.55 o 
  -4   3   2       39.37       46.13      1.86 o 
  -3   3   2        2.42        0.90      0.93 o 
  -2   3   2      601.94      656.74      7.03 o 
  -1   3   2     5281.42     6392.97    133.35 o 
   0   3   2     2338.99     2723.54     29.38 o 
   1   3   2        4.22        4.73      0.58 o 
   2   3   2     3134.90     3419.82     41.00 o 
   3   3   2      279.83      252.66      2.66 o 
   4   3   2      787.83      625.92      6.55 o 
   5   3   2     1062.60     1038.03     15.38 o 
   6   3   2     2357.32     2461.93     44.41 o 
   7   3   2      404.14      379.04      7.54 o 
   8   3   2      162.18      157.39      3.68 o 
   9   3   2       23.57       25.38      9.00 o 
  10   3   2        1.39        3.80      3.50 o 
  -8   4   2        1.02        1.40      3.97 o 
  -7   4   2       13.09       29.46     11.20 o 
  -6   4   2        1.12        6.53      3.11 o 
  -5   4   2        2.97        2.77      1.99 o 
  -4   4   2      423.86      446.48      7.76 o 
  -3   4   2      593.06      599.32     10.50 o 
  -2   4   2     6816.58     8196.27    148.31 o 
  -1   4   2     1562.01     1641.77     22.95 o 
   0   4   2     2183.17     2350.64     24.87 o 
   1   4   2     1417.85     1361.79     13.16 o 
   2   4   2     2450.44     2532.57     35.34 o 
   3   4   2       97.24       76.65      2.08 o 
   4   4   2      453.68      367.90      4.59 o 
   5   4   2     1449.70     1490.90     19.76 o 
   6   4   2      659.06      644.89      9.52 o 
   7   4   2      552.22      537.98     10.22 o 
   8   4   2       27.39       28.67      2.90 o 
   9   4   2       39.26       41.55      5.12 o 
  10   4   2       11.77        9.66      5.20 o 
  11   4   2        5.55        4.71      5.15 o 
  -7   5   2        7.09        3.61      3.45 o 
  -6   5   2       37.50       46.24      6.39 o 
  -5   5   2      198.30      195.16     13.51 o 
  -4   5   2       42.07       63.78      4.74 o 
  -3   5   2     2179.99     2165.93     51.90 o 
  -2   5   2     1251.76     1307.32     17.37 o 
  -1   5   2     1140.73     1174.31     12.47 o 
   0   5   2       27.58       25.01      1.05 o 
   1   5   2      549.06      549.82      5.49 o 
   2   5   2      362.05      335.56      3.88 o 
   3   5   2      482.69      504.34     10.19 o 
   4   5   2     1091.17     1184.15     17.81 o 
   5   5   2        1.15        1.33      1.16 o 
   6   5   2      203.35      203.26      3.97 o 
   7   5   2       15.64       13.37      2.10 o 
   8   5   2      108.96      100.48      6.48 o 
   9   5   2       29.05       35.26      2.13 o 
  10   5   2        1.83        2.50      2.36 o 
  11   5   2        2.18        2.34      9.76 o 
  -6   6   2       59.44       62.27      4.50 o 
  -5   6   2      231.62      236.84      9.59 o 
  -4   6   2      597.33      625.19     16.53 o 
  -3   6   2       19.55       25.02      3.37 o 
  -2   6   2      122.73      142.16      3.03 o 
  -1   6   2      527.54      479.65      6.39 o 
   0   6   2      518.27      509.08      8.80 o 
   1   6   2        9.70        5.64      1.49 o 
   2   6   2      736.97      772.96      9.02 o 
   3   6   2      641.60      650.86     14.98 o 
   4   6   2        3.85        1.26      1.20 o 
   5   6   2        1.83        2.64      1.92 o 
   6   6   2      183.60      174.63      3.54 o 
   7   6   2      178.98      188.10      4.47 o 
   8   6   2       85.65       92.57      2.97 o 
   9   6   2        4.43        4.96      2.74 o 
  10   6   2       86.18       85.93      4.48 o 
  11   6   2       24.10       17.06     11.53 o 
  -5   7   2       68.98       79.35      6.67 o 
  -4   7   2       34.04       33.90      8.67 o 
  -3   7   2       20.35       25.65      1.97 o 
  -2   7   2       95.43       99.82      2.57 o 
  -1   7   2       55.62       51.44      2.28 o 
   0   7   2        7.48        4.94      1.26 o 
   1   7   2      273.29      273.22      4.63 o 
   2   7   2        8.38       11.85      1.73 o 
   3   7   2       16.04       18.91      1.90 o 
   4   7   2      173.28      169.31      6.13 o 
   5   7   2      268.84      276.53      4.69 o 
   6   7   2      443.77      453.38     12.34 o 
   7   7   2       68.97       64.36      3.69 o 
   8   7   2       77.77       71.36      2.91 o 
   9   7   2       86.03       83.26      3.20 o 
  10   7   2       29.59       25.99      2.61 o 
  -4   8   2       13.70       10.80      4.39 o 
  -3   8   2       22.43       24.06      2.94 o 
  -2   8   2       13.90       14.37      4.20 o 
  -1   8   2       32.94       30.53      3.00 o 
   0   8   2        0.62        1.44      1.64 o 
   1   8   2      471.84      458.13      8.79 o 
   2   8   2      113.14      109.17      3.07 o 
   3   8   2      112.62      113.44      3.40 o 
   4   8   2      190.70      187.50      4.53 o 
   5   8   2      671.77      672.32     10.06 o 
   6   8   2      174.12      165.57      5.66 o 
   7   8   2      139.35      125.01      3.85 o 
   8   8   2       97.74       97.71      3.37 o 
   9   8   2        6.71        7.44      2.04 o 
  10   8   2       34.16       31.89      3.58 o 
  -2   9   2       27.50       23.80      3.30 o 
  -1   9   2       58.14       54.46      2.80 o 
   0   9   2      322.30      326.82      7.96 o 
   1   9   2      112.16      111.60      2.96 o 
   2   9   2      300.97      287.36      6.18 o 
   3   9   2      441.37      420.98     10.62 o 
   4   9   2      298.57      300.07      5.08 o 
   5   9   2       46.32       49.06      5.83 o 
   6   9   2      208.81      207.87      5.24 o 
   7   9   2      279.14      290.68      7.65 o 
   8   9   2       36.01       43.02      4.85 o 
   9   9   2       32.40       32.44      3.78 o 
  10   9   2       27.02       29.81      3.59 o 
  -1  10   2       67.22       57.50      2.58 o 
   0  10   2       53.70       52.13      5.12 o 
   1  10   2      127.35      109.70      4.01 o 
   2  10   2      168.34      168.13      3.79 o 
   3  10   2       24.13       27.43      2.56 o 
   4  10   2       52.56       62.12      5.77 o 
   5  10   2       63.20       68.87      4.02 o 
   6  10   2       55.47       59.21      3.55 o 
   7  10   2        0.77        1.86      2.76 o 
   8  10   2       65.46       50.68      5.34 o 
   9  10   2       11.41        9.73      2.69 o 
   1  11   2       20.05       22.23      2.12 o 
   2  11   2       20.64       30.61      4.83 o 
   3  11   2        4.04        5.12      2.17 o 
   4  11   2        2.67        3.08      2.05 o 
   5  11   2       21.65       16.79      2.17 o 
   6  11   2        0.87        1.37      2.68 o 
   7  11   2        1.56        4.26      2.09 o 
   8  11   2        4.42        3.23      3.45 o 
  -7 -10   3        1.52       -1.18      4.93 o 
  -6 -10   3       35.71       49.98      6.98 o 
  -5 -10   3       20.67       21.58      4.78 o 
  -4 -10   3       50.81       55.60      4.33 o 
  -3 -10   3       75.11       66.58      4.11 o 
  -2 -10   3       72.79       68.88      6.86 o 
  -8  -9   3       10.55        9.35      3.82 o 
  -7  -9   3       72.54       83.99      5.32 o 
  -6  -9   3       66.25       77.30      4.96 o 
  -5  -9   3       71.62       73.88      4.22 o 
  -4  -9   3       65.64       60.28      4.46 o 
  -3  -9   3      149.60      158.50      7.90 o 
  -2  -9   3      120.34      106.49      4.71 o 
  -1  -9   3       56.89       60.01      4.49 o 
   0  -9   3       57.95       63.14      4.22 o 
  -9  -8   3       57.39       66.28      6.95 o 
  -8  -8   3       40.74       35.63      4.77 o 
  -7  -8   3      105.62      105.75      6.46 o 
  -6  -8   3      323.47      310.67      8.30 o 
  -5  -8   3      136.82      152.22      5.82 o 
  -4  -8   3      142.10      144.12      6.16 o 
  -3  -8   3       37.02       45.01      5.53 o 
  -2  -8   3      349.74      348.59      7.79 o 
  -1  -8   3       24.19       27.78      4.44 o 
   0  -8   3        0.27       -1.60      3.31 o 
   1  -8   3       19.51       21.69      3.79 o 
   2  -8   3       10.52       12.83      3.11 o 
 -10  -7   3       24.89       23.92      4.32 o 
  -9  -7   3       93.71       99.17      4.99 o 
  -8  -7   3      102.90      113.88      7.77 o 
  -7  -7   3       75.32       88.95      6.48 o 
  -6  -7   3      117.93      124.51      8.49 o 
  -5  -7   3     1186.54     1167.60     25.55 o 
  -4  -7   3       60.95       61.34      4.30 o 
  -3  -7   3       28.41       26.72      4.17 o 
  -2  -7   3       94.52      100.41      5.71 o 
  -1  -7   3       78.45       71.53      6.52 o 
   0  -7   3       33.50       34.61      3.83 o 
   1  -7   3       23.17       16.71      2.16 o 
   2  -7   3       83.98       80.17      3.05 o 
   3  -7   3      113.52      103.31      4.22 o 
   4  -7   3       52.10       -4.99      5.43 o 
 -10  -6   3       75.31       76.67      4.03 o 
  -9  -6   3       39.30       30.44     13.54 o 
  -8  -6   3       13.69       10.70      4.62 o 
  -7  -6   3        9.78       10.21      3.93 o 
  -6  -6   3        7.16        8.55      3.21 o 
  -5  -6   3       29.05       24.35      4.46 o 
  -4  -6   3       98.68       83.93      8.16 o 
  -3  -6   3        4.39        6.46      5.20 o 
  -2  -6   3      392.95      383.96     10.40 o 
  -1  -6   3      489.16      459.39      9.58 o 
   0  -6   3        7.39        7.61      1.94 o 
   1  -6   3       16.60       20.05      2.54 o 
   2  -6   3      327.37      327.30     10.36 o 
   3  -6   3      254.62      248.77      5.64 o 
   4  -6   3      129.65      142.14      6.99 o 
   5  -6   3       30.88       27.14     13.84 o 
 -10  -5   3        2.05        4.48      2.15 o 
  -9  -5   3        3.08        5.08      4.60 o 
  -8  -5   3       28.93       17.84      4.37 o 
  -7  -5   3      833.74      830.14     16.31 o 
  -6  -5   3     1051.41     1049.29     19.58 o 
  -5  -5   3       47.20       45.86      4.63 o 
  -4  -5   3       44.65       41.05      3.63 o 
  -3  -5   3      645.97      696.07     14.32 o 
  -2  -5   3      499.98      496.27      9.54 o 
  -1  -5   3      349.48      309.55      6.99 o 
   0  -5   3     1562.49     1525.58     28.71 o 
   1  -5   3      449.50      424.90     15.89 o 
   2  -5   3      134.31      130.42      3.44 o 
   3  -5   3      298.24      281.49      5.59 o 
   4  -5   3      374.66      353.59     16.92 o 
   5  -5   3      100.69      125.99     17.50 o 
   6  -5   3       40.09       46.98      8.27 o 
 -10  -4   3       46.94       45.95      3.14 o 
  -9  -4   3        4.79        8.95      4.82 o 
  -8  -4   3       67.16       74.00      5.25 o 
  -7  -4   3       62.01       57.60      4.10 o 
  -6  -4   3      628.92      615.59     13.72 o 
  -5  -4   3     1249.06     1269.90     21.61 o 
  -4  -4   3      747.38      745.63     12.74 o 
  -3  -4   3      474.34      392.26      7.47 o 
  -2  -4   3     1925.06     1929.35     31.63 o 
  -1  -4   3     3761.82     4015.26     75.19 o 
   0  -4   3      748.66      683.82     20.83 o 
   1  -4   3      503.93      474.41      9.10 o 
   2  -4   3      173.99      141.69      3.78 o 
   3  -4   3      411.69      416.53     17.60 o 
   4  -4   3      456.75      454.25     13.23 o 
   5  -4   3      264.58      315.49     21.69 o 
   6  -4   3        5.31        5.20      5.34 o 
   7  -4   3        0.09       -3.37      5.75 o 
 -10  -3   3       43.34       40.88      2.42 o 
  -9  -3   3      470.57      465.62     27.73 o 
  -8  -3   3       56.09       59.09      5.39 o 
  -7  -3   3       25.24       21.33      3.24 o 
  -6  -3   3       12.88       14.55      3.76 o 
  -5  -3   3     2331.19     2282.69     39.02 o 
  -4  -3   3     2183.60     2091.94     36.76 o 
  -3  -3   3     1725.22     1800.30     42.19 o 
  -2  -3   3     1363.18     1420.49     21.62 o 
  -1  -3   3      229.77      233.57      4.75 o 
   0  -3   3      150.14      156.85      3.79 o 
   1  -3   3       14.41       16.61      2.57 o 
   2  -3   3        5.59       12.10      2.57 o 
   3  -3   3      101.21      126.55      4.97 o 
   4  -3   3      141.41      137.70      6.10 o 
   5  -3   3       30.05       26.10     10.39 o 
   6  -3   3       21.30       27.67      6.30 o 
   7  -3   3       24.15       33.15      7.47 o 
 -10  -2   3      200.33      176.79     12.13 o 
  -9  -2   3      205.68      210.35     19.52 o 
  -8  -2   3       28.96       24.73      9.78 o 
  -7  -2   3      214.72      202.20      7.62 o 
  -6  -2   3      344.31      367.59      7.50 o 
  -5  -2   3     1076.32     1024.72     16.21 o 
  -3  -2   3     3276.01     3653.43     64.01 o 
  -2  -2   3       66.29       72.42      3.85 o 
  -1  -2   3       79.77       48.95      3.45 o 
   0  -2   3      303.35      364.88      5.74 o 
   1  -2   3      268.54      252.92      6.87 o 
   2  -2   3       18.39       18.72      2.40 o 
   3  -2   3      479.55      496.13      9.22 o 
   5  -2   3      279.89      295.60     10.72 o 
   6  -2   3       26.04       28.32      5.71 o 
   7  -2   3      146.05      149.86      9.98 o 
   8  -2   3       19.20       18.15      4.28 o 
 -10  -1   3       32.11       34.88      7.60 o 
  -9  -1   3       33.25       36.49     12.20 o 
  -8  -1   3      396.81      369.09     20.77 o 
  -7  -1   3      337.71      341.22     17.76 o 
  -6  -1   3       79.98       53.88      3.82 o 
  -5  -1   3      372.17      390.90      6.82 o 
  -4  -1   3     1538.49     1744.04     28.55 o 
  -3  -1   3        7.15       15.77      2.02 o 
  -2  -1   3      451.16      501.44     21.10 o 
  -1  -1   3      122.68      113.62      5.47 o 
   0  -1   3      110.55      101.40      3.16 o 
   1  -1   3        7.45       22.17      2.69 o 
   2  -1   3      707.33      664.67     25.40 o 
   3  -1   3      923.48      908.01     14.72 o 
   4  -1   3     1681.96     1798.52     49.24 o 
   5  -1   3      543.78      544.33     14.57 o 
   6  -1   3      721.55      755.94     20.77 o 
   7  -1   3       21.38       36.86      6.95 o 
   8  -1   3       38.05       44.20      5.98 o 
   9  -1   3       20.40       20.24      8.45 o 
 -10   0   3       13.57       13.00      4.47 o 
  -9   0   3       36.52       22.64      5.83 o 
  -8   0   3      101.51       71.28     12.04 o 
  -7   0   3       22.66       23.62      4.59 o 
  -6   0   3       62.42       61.32      5.01 o 
  -5   0   3      317.46      296.54      9.06 o 
  -4   0   3      927.57     1001.98     20.62 o 
  -3   0   3      577.72      544.28      7.34 o 
  -2   0   3      494.48      371.79      5.07 o 
  -1   0   3     6593.19     6382.45    127.78 o 
   0   0   3     6570.32     6745.02    137.06 o 
   1   0   3       31.02       38.59      1.49 o 
   2   0   3      184.14      169.31      2.87 o 
   3   0   3      516.14      516.99      6.74 o 
   4   0   3     1423.07     1544.40     33.52 o 
   5   0   3     1192.83     1274.72     29.13 o 
   6   0   3      847.97      906.59     22.60 o 
   7   0   3      277.86      287.42     17.95 o 
   8   0   3        1.10       -0.48      2.66 o 
   9   0   3       12.06        9.14      5.94 o 
  -9   1   3        2.00        3.76      4.09 o 
  -8   1   3       80.49       63.37      5.67 o 
  -7   1   3        5.29        5.03      0.85 o 
  -6   1   3      510.32      465.15     12.47 o 
  -5   1   3      622.88      643.31     14.62 o 
  -4   1   3     1283.22     1274.92     26.12 o 
  -3   1   3     6456.56     7420.34    216.32 o 
  -2   1   3      496.43      477.84      5.79 o 
  -1   1   3       11.80       11.66      2.03 o 
   0   1   3       11.02        8.62      1.32 o 
   1   1   3    23391.84    24266.86    753.77 o 
   2   1   3        6.26        6.16      2.68 o 
   3   1   3     1773.23     1686.34    100.06 o 
   4   1   3     1361.66     1498.73     25.68 o 
   5   1   3     2027.50     2157.11     50.42 o 
   6   1   3      167.79      151.18      5.53 o 
   7   1   3      268.50      221.36     27.79 o 
   8   1   3      113.85      106.32      5.22 o 
   9   1   3       17.57       13.25      6.88 o 
  10   1   3        5.27        7.06      4.05 o 
  -9   2   3      120.18      128.57     17.64 o 
  -8   2   3      103.36      101.55      6.39 o 
  -7   2   3      232.03      241.41      6.36 o 
  -6   2   3       43.71       54.45      3.19 o 
  -5   2   3      707.19      754.19     16.05 o 
  -3   2   3     2220.21     2416.86     37.58 o 
  -2   2   3     1115.33     1198.17     16.16 o 
  -1   2   3        6.38        6.71      1.08 o 
   0   2   3      131.97       96.82      3.39 o 
   1   2   3      476.96      389.13      3.11 o 
   2   2   3    10328.12    11293.53    219.14 o 
   3   2   3     2960.49     3262.61     43.08 o 
   5   2   3       95.15      117.19      2.70 o 
   6   2   3       61.29       70.37      2.11 o 
   7   2   3       61.26       67.38      3.81 o 
   8   2   3        0.43       -0.12      2.25 o 
   9   2   3        9.02       11.04      3.46 o 
  10   2   3       69.86       83.90      5.96 o 
  -8   3   3      196.61      204.35     12.60 o 
  -7   3   3      216.11      226.35      9.59 o 
  -6   3   3      319.03      309.50     10.95 o 
  -5   3   3       29.38       29.74      2.39 o 
  -4   3   3      908.11      835.64     11.76 o 
  -3   3   3     1804.50     1904.14     45.08 o 
  -2   3   3     3524.97     4176.59     72.99 o 
  -1   3   3      447.40      398.23      3.96 o 
   0   3   3      501.73      613.90      9.93 o 
   1   3   3       17.51       19.47      0.53 o 
   2   3   3      221.55      208.67      1.97 o 
   3   3   3       11.32       12.05      1.29 o 
   4   3   3      579.66      633.69      8.12 o 
   5   3   3      272.74      274.28      8.95 o 
   6   3   3      667.32      660.31     25.19 o 
   7   3   3       15.91       18.90      2.32 o 
   8   3   3       44.62       51.70      2.20 o 
   9   3   3      160.83      168.79     20.82 o 
  10   3   3       55.27       63.98      5.28 o 
  -8   4   3       15.64       14.54      3.58 o 
  -7   4   3      170.28      149.14     30.82 o 
  -6   4   3      296.35      292.00      8.69 o 
  -5   4   3      445.85      476.74     18.53 o 
  -4   4   3       80.67       74.37      1.81 o 
  -3   4   3     1061.80     1096.30     90.09 o 
  -2   4   3     2925.91     3437.69     60.38 o 
  -1   4   3      948.92     1132.49     15.09 o 
   0   4   3     1083.29     1211.32     11.11 o 
   1   4   3      247.84      223.31      2.85 o 
   2   4   3        4.61        4.71      0.67 o 
   3   4   3      835.03      913.16      9.83 o 
   4   4   3      269.52      285.98      3.18 o 
   5   4   3     1025.85      991.39     14.04 o 
   6   4   3      579.67      557.33     11.00 o 
   7   4   3      700.53      701.24     11.88 o 
   8   4   3      122.36      128.40      3.91 o 
   9   4   3      119.71      115.27      3.85 o 
  10   4   3       90.64      101.92      8.85 o 
  -7   5   3        0.33        2.73      2.67 o 
  -6   5   3      118.39      128.49     12.17 o 
  -5   5   3       37.53       40.21      3.35 o 
  -4   5   3       74.81       76.37      7.17 o 
  -3   5   3      632.67      714.56     13.45 o 
  -2   5   3       90.56      108.27      3.87 o 
  -1   5   3        3.81        5.45      0.87 o 
   0   5   3       97.52      113.61      1.92 o 
   1   5   3      716.56      762.20      7.92 o 
   2   5   3      192.16      186.90      2.18 o 
   3   5   3        5.35        5.31      0.80 o 
   4   5   3      707.82      665.66      7.87 o 
   5   5   3     1092.28     1094.60     17.18 o 
   6   5   3     1296.25     1332.44     17.87 o 
   7   5   3      241.81      225.79      4.57 o 
   8   5   3       20.92       26.26      1.92 o 
   9   5   3        1.11        1.74      1.63 o 
  10   5   3      107.34      107.85      3.07 o 
  11   5   3       50.78       51.50      7.82 o 
  -6   6   3        7.03        7.17      3.37 o 
  -5   6   3        0.36        2.10      2.37 o 
  -4   6   3      251.90      251.96     13.59 o 
  -3   6   3     1537.69     1594.68     25.08 o 
  -2   6   3     1674.15     1690.91     21.50 o 
  -1   6   3      409.38      398.66     11.47 o 
   0   6   3      281.67      246.98      4.03 o 
   1   6   3      552.85      531.33      7.36 o 
   2   6   3      295.82      265.83      3.62 o 
   3   6   3     1142.88     1047.13     12.56 o 
   4   6   3      363.25      343.32      4.79 o 
   5   6   3      517.71      529.89      7.95 o 
   6   6   3      196.74      189.87      5.12 o 
   7   6   3      218.27      205.04      6.93 o 
   8   6   3       18.75       16.81      3.19 o 
   9   6   3        6.34        6.58      1.74 o 
  10   6   3        1.32        1.48      1.51 o 
  11   6   3        0.12        1.62      4.75 o 
  -5   7   3       87.79       89.37      4.04 o 
  -4   7   3      296.79      287.03      9.64 o 
  -3   7   3      580.09      595.31     21.04 o 
  -2   7   3      822.17      828.18     14.16 o 
  -1   7   3      368.81      395.21      5.60 o 
   0   7   3      159.80      162.41      4.38 o 
   1   7   3      687.59      658.66      9.70 o 
   2   7   3     1265.08     1279.47     17.34 o 
   3   7   3      684.87      685.78     12.20 o 
   4   7   3      320.74      323.14      4.97 o 
   5   7   3      219.79      218.37      4.92 o 
   6   7   3        9.65        9.71      1.95 o 
   7   7   3       98.49       95.49      3.30 o 
   8   7   3       96.41       89.30      2.95 o 
   9   7   3       21.29       25.51      5.75 o 
  10   7   3       24.29       25.55      3.77 o 
  -4   8   3       38.10       41.96      8.98 o 
  -3   8   3       17.87       30.07      4.18 o 
  -2   8   3      165.91      165.15      4.09 o 
  -1   8   3      229.94      230.89      3.83 o 
   0   8   3      209.87      195.37      6.11 o 
   1   8   3       19.69       21.37      1.65 o 
   2   8   3      249.58      238.17      4.20 o 
   3   8   3      528.45      532.29      8.43 o 
   4   8   3       97.04       98.58      2.49 o 
   5   8   3       53.53       57.74      3.45 o 
   6   8   3       27.60       31.04      3.55 o 
   7   8   3        2.18        1.61      1.66 o 
   8   8   3       13.20       18.33      2.05 o 
   9   8   3        4.33        6.94      2.11 o 
  10   8   3        3.12       -0.30      1.99 o 
  -3   9   3       19.35       20.56      4.09 o 
  -2   9   3       24.39       34.91      3.28 o 
  -1   9   3       56.19       59.31      2.40 o 
   0   9   3       29.14       23.91      2.63 o 
   1   9   3       43.81       44.95      2.80 o 
   2   9   3       12.19       13.68      2.04 o 
   3   9   3      177.61      167.30      6.58 o 
   4   9   3        0.32        1.59      1.54 o 
   5   9   3       81.10       89.61      3.85 o 
   6   9   3      118.83      125.06      3.87 o 
   7   9   3      274.81      269.94      5.65 o 
   8   9   3        3.82        2.64      1.74 o 
   9   9   3       31.16       32.95      6.45 o 
  10   9   3       24.20       20.38      5.65 o 
  -1  10   3        0.16       -1.68      1.68 o 
   0  10   3        0.40        0.04      1.28 o 
   1  10   3        3.91        3.52      1.79 o 
   2  10   3       51.07       58.30      3.88 o 
   3  10   3      122.63      125.58      3.05 o 
   4  10   3      461.08      455.74      8.21 o 
   5  10   3       21.84       22.50      2.20 o 
   6  10   3       62.72       63.44      2.53 o 
   7  10   3       34.80       36.79      2.33 o 
   8  10   3      122.01      108.20      4.14 o 
   9  10   3       22.56       26.70      4.01 o 
   1  11   3       15.06       13.43      1.78 o 
   2  11   3       68.28       74.54      3.11 o 
   3  11   3      100.15       89.65      6.83 o 
   4  11   3       54.49       51.47      2.34 o 
   5  11   3      118.19      118.34      5.34 o 
   6  11   3       36.24       39.34      3.58 o 
   7  11   3       31.78       36.62      4.67 o 
   8  11   3       12.47       18.07      2.52 o 
  -8  -9   4        0.56       -1.25      3.03 o 
  -7  -9   4        3.24        3.88      3.13 o 
  -6  -9   4       13.60       12.04      3.91 o 
  -5  -9   4        1.80        4.39      3.44 o 
  -4  -9   4        5.26        5.26      3.25 o 
  -3  -9   4       64.71       75.16      4.76 o 
  -2  -9   4       70.01       71.54      7.12 o 
  -1  -9   4       67.72       60.98      4.88 o 
   0  -9   4       80.02       81.78      9.61 o 
  -9  -8   4        6.16       11.07      3.50 o 
  -8  -8   4        0.18        4.02      3.46 o 
  -7  -8   4       10.85       12.48      4.04 o 
  -6  -8   4      101.60       97.68      5.95 o 
  -5  -8   4       24.11       42.96      7.64 o 
  -4  -8   4      110.43       96.15     14.95 o 
  -3  -8   4       77.18       87.22      4.65 o 
  -2  -8   4      212.17      199.43      7.63 o 
  -1  -8   4      123.84      119.26      4.26 o 
   0  -8   4      144.48      138.55      7.44 o 
   1  -8   4       71.68       65.78      6.72 o 
   2  -8   4       80.19       83.58      3.27 o 
  -9  -7   4       18.68       19.03      6.12 o 
  -8  -7   4       29.86       42.62      4.99 o 
  -7  -7   4      117.94      134.76      6.39 o 
  -6  -7   4      140.35      149.46      6.74 o 
  -5  -7   4      698.98      656.16     16.79 o 
  -4  -7   4      124.35      117.43      6.99 o 
  -3  -7   4      125.20      128.80      6.64 o 
  -2  -7   4      153.47      162.17     11.04 o 
  -1  -7   4      498.26      471.94      8.86 o 
   0  -7   4      144.21      144.03      6.14 o 
   1  -7   4       96.67       90.47      3.17 o 
   2  -7   4       75.99       77.43      4.39 o 
   3  -7   4       25.78       25.56      2.83 o 
 -10  -6   4       80.25      101.68      8.22 o 
  -9  -6   4       74.16       68.81      5.74 o 
  -8  -6   4      110.17      106.39      7.26 o 
  -7  -6   4      106.72       96.65      8.22 o 
  -6  -6   4      388.11      398.63     17.20 o 
  -5  -6   4      198.33      204.88      6.82 o 
  -4  -6   4      863.27      853.56     16.37 o 
  -3  -6   4      655.31      657.28     15.09 o 
  -2  -6   4       12.07       14.01      5.47 o 
  -1  -6   4        4.63        5.05      3.72 o 
   0  -6   4      138.95      129.56      6.61 o 
   1  -6   4      180.39      146.30      6.07 o 
   2  -6   4       11.62       10.86      1.67 o 
   3  -6   4        0.90        0.84      1.84 o 
   4  -6   4       15.57        8.66      5.12 o 
 -10  -5   4       98.07      103.60      6.86 o 
  -9  -5   4      101.35      107.77      6.37 o 
  -8  -5   4      161.84      166.99     10.03 o 
  -7  -5   4      220.06      221.25      7.40 o 
  -6  -5   4      483.93      488.39     13.20 o 
  -5  -5   4      243.50      261.88      7.32 o 
  -4  -5   4      430.75      434.46      9.62 o 
  -3  -5   4       71.24       69.47      5.39 o 
  -2  -5   4       16.89       12.69      3.92 o 
  -1  -5   4      400.55      433.58     11.01 o 
   0  -5   4      137.70      146.02      7.58 o 
   1  -5   4       31.55       29.35      3.44 o 
   2  -5   4       17.75       19.04      1.61 o 
   3  -5   4      226.35      220.02      6.42 o 
   4  -5   4      186.00      168.76      6.89 o 
   5  -5   4       63.61       80.21      9.45 o 
 -10  -4   4       16.03       18.96      4.61 o 
  -9  -4   4      123.03      126.99      7.57 o 
  -8  -4   4      136.13      134.45      7.79 o 
  -7  -4   4       44.38       45.65      5.40 o 
  -6  -4   4      114.70      100.52      6.60 o 
  -5  -4   4       34.98       35.58      4.32 o 
  -4  -4   4        0.01        3.86      2.54 o 
  -3  -4   4      165.02      165.59      6.35 o 
  -2  -4   4        5.11       12.58      2.67 o 
  -1  -4   4      159.58      154.14      5.97 o 
   0  -4   4      368.62      352.42      7.33 o 
   1  -4   4      414.68      412.25      9.81 o 
   2  -4   4      505.60      487.72     13.03 o 
   3  -4   4      159.16      157.06      6.83 o 
   4  -4   4      152.18      154.79      7.96 o 
   5  -4   4      266.38      295.66     13.74 o 
   6  -4   4      154.30      176.82     12.00 o 
 -10  -3   4        1.43       -2.38      5.64 o 
  -9  -3   4       10.01        6.14      4.20 o 
  -8  -3   4       70.34       74.43      4.82 o 
  -7  -3   4       10.35       10.28      3.10 o 
  -6  -3   4      117.13      115.64      4.70 o 
  -5  -3   4       17.12       20.56      4.65 o 
  -4  -3   4      730.43      762.24     14.48 o 
  -3  -3   4        2.40        1.79      2.48 o 
  -2  -3   4       10.23        5.78      2.04 o 
  -1  -3   4      111.78       80.77      4.08 o 
   0  -3   4     1386.19     1248.48     24.00 o 
   1  -3   4     1658.44     1682.04     29.55 o 
   2  -3   4      167.10      145.69      9.61 o 
   3  -3   4      393.00      346.45      6.99 o 
   4  -3   4      302.16      278.40      5.70 o 
   5  -3   4      501.09      507.17     17.12 o 
   6  -3   4       35.29       42.42      7.10 o 
   7  -3   4       71.98       84.03      9.56 o 
 -10  -2   4        1.34        0.56      5.17 o 
  -9  -2   4       83.35       84.52      8.41 o 
  -8  -2   4      340.70      348.59     10.20 o 
  -7  -2   4      471.04      455.74      9.46 o 
  -6  -2   4       65.15       77.44      6.99 o 
  -5  -2   4      998.39     1015.64     18.68 o 
  -4  -2   4     1280.18     1207.54     31.61 o 
  -3  -2   4     4322.27     4741.18    113.83 o 
  -2  -2   4     1711.42     1648.12     40.85 o 
  -1  -2   4     1332.23     1176.32     19.66 o 
   0  -2   4      731.62      654.21     14.79 o 
   1  -2   4      965.82      947.80     13.99 o 
   2  -2   4     2056.03     2095.53     39.20 o 
   3  -2   4      488.28      419.62     41.56 o 
   4  -2   4      341.48      355.01     10.50 o 
   5  -2   4       19.47       24.36      5.27 o 
   6  -2   4      348.86      404.07     15.40 o 
   7  -2   4       24.81       23.93      6.65 o 
   8  -2   4       48.65       61.36      5.67 o 
 -10  -1   4       82.49      108.31     17.58 o 
  -9  -1   4       41.43       35.88     12.10 o 
  -8  -1   4       10.81        8.38      4.75 o 
  -7  -1   4      147.04      137.04      5.98 o 
  -6  -1   4     1211.06     1124.61     18.83 o 
  -5  -1   4      676.98      639.02     11.70 o 
  -4  -1   4     5030.61     5548.05    165.91 o 
  -3  -1   4     4887.77     5435.61    155.98 o 
  -2  -1   4     5505.60     6193.35    123.75 o 
  -1  -1   4      154.92      127.90      4.45 o 
   0  -1   4       17.82       19.83      2.16 o 
   1  -1   4      259.52      282.53      4.58 o 
   2  -1   4     3932.00     4277.76    127.30 o 
   3  -1   4     2388.01     2613.26     44.09 o 
   4  -1   4        5.32        5.60      1.54 o 
   5  -1   4       20.36       26.74      4.61 o 
   6  -1   4        4.32        5.94      4.18 o 
   7  -1   4       46.81       44.57      6.62 o 
   8  -1   4       65.52       69.28      5.85 o 
 -10   0   4       50.35       44.05     30.59 o 
  -9   0   4        2.75        3.41      8.67 o 
  -8   0   4       99.51      103.28     13.37 o 
  -7   0   4      161.92      170.64      7.84 o 
  -6   0   4      720.38      723.64     25.01 o 
  -5   0   4      353.48      347.72      8.56 o 
  -4   0   4      530.33      474.29      8.18 o 
  -3   0   4     1645.96     1760.66     42.32 o 
  -2   0   4      265.59      300.23      9.82 o 
  -1   0   4      207.18      222.33      3.71 o 
   0   0   4       19.17       49.51      2.33 o 
   1   0   4      931.27      930.31     28.01 o 
   2   0   4        2.59        0.62      1.32 o 
   3   0   4        0.51        4.03      3.50 o 
   4   0   4       43.32       39.95      3.43 o 
   5   0   4      482.64      538.78     14.07 o 
   6   0   4      356.22      372.09     11.72 o 
   7   0   4        2.37        3.36      2.66 o 
   8   0   4       54.12       65.93      7.39 o 
   9   0   4       75.33       67.75      7.27 o 
  -9   1   4       91.37      103.57      9.34 o 
  -8   1   4      131.54      140.13      2.82 o 
  -7   1   4      703.66      608.55     16.53 o 
  -6   1   4      286.35      309.52      9.59 o 
  -5   1   4      197.19      180.08      6.41 o 
  -4   1   4      119.72      126.93      3.66 o 
  -3   1   4     1313.00     1506.97     47.02 o 
  -2   1   4      908.09      898.66     12.08 o 
  -1   1   4      152.69      120.82      2.51 o 
   0   1   4       13.68       13.68      1.21 o 
   1   1   4    13108.28    14076.54    360.75 o 
   2   1   4     1035.36     1012.31     12.89 o 
   3   1   4     1504.65     1603.91     23.81 o 
   4   1   4      722.93      726.40      9.53 o 
   5   1   4     1433.68     1501.24     41.28 o 
   6   1   4      319.59      346.80     16.30 o 
   7   1   4      152.47      122.92     13.06 o 
   8   1   4       81.51       87.15      6.42 o 
   9   1   4        5.06        8.36      3.56 o 
  -9   2   4       50.19       51.64      7.83 o 
  -8   2   4       25.17       23.92      9.40 o 
  -7   2   4       15.15       14.71      1.42 o 
  -6   2   4      408.36      386.92      6.69 o 
  -5   2   4       87.79       89.05      3.25 o 
  -4   2   4      501.72      470.22     10.16 o 
  -3   2   4      479.29      438.32      8.36 o 
  -2   2   4     1614.64     1703.16     33.10 o 
  -1   2   4       41.53       61.99      1.09 o 
   0   2   4      277.41      213.75      1.97 o 
   1   2   4       80.70       61.93      1.12 o 
   2   2   4     7653.27     8596.68    221.58 o 
   3   2   4     2172.52     2440.52     36.60 o 
   4   2   4      622.61      621.67     13.49 o 
   5   2   4      921.04      973.26     14.57 o 
   6   2   4     1136.19     1198.24     30.53 o 
   7   2   4      359.03      368.15     11.63 o 
   8   2   4       21.26       24.47      3.39 o 
   9   2   4      171.59      162.14      6.67 o 
  10   2   4       42.52       31.20      5.98 o 
  -8   3   4      109.37      110.35      5.91 o 
  -7   3   4       36.67       28.92      1.80 o 
  -6   3   4      105.19      105.69      3.69 o 
  -5   3   4       34.61       34.52      1.93 o 
  -4   3   4      367.83      404.48      7.83 o 
  -3   3   4      539.19      582.77     15.65 o 
  -2   3   4     1082.33     1129.38     36.91 o 
  -1   3   4      267.55      228.19      3.62 o 
   0   3   4      152.90      145.21      1.59 o 
   1   3   4      109.63      112.82      2.90 o 
   2   3   4     2156.28     2302.22     30.65 o 
   3   3   4     3816.38     4276.01     62.33 o 
   4   3   4     2340.85     2538.91     43.34 o 
   5   3   4       55.31       62.77      2.70 o 
   6   3   4      206.70      200.87      8.36 o 
   7   3   4      181.46      187.83      5.97 o 
   8   3   4      120.94      103.41     10.19 o 
   9   3   4        4.30        1.36      2.77 o 
  10   3   4        1.03       -0.25      3.55 o 
  -8   4   4       37.36       38.32      4.89 o 
  -7   4   4      560.60      544.68     30.88 o 
  -6   4   4      346.92      378.24      8.19 o 
  -5   4   4      373.68      371.90      8.12 o 
  -4   4   4      621.39      646.36     25.75 o 
  -3   4   4     1404.09     1291.85     47.11 o 
  -2   4   4      334.11      282.68      5.51 o 
  -1   4   4      880.11      839.94      8.93 o 
   0   4   4     2359.90     2511.02     32.45 o 
   1   4   4     1114.02     1085.19      9.39 o 
   2   4   4     2032.89     2075.00     21.73 o 
   3   4   4     1113.62     1155.83     13.87 o 
   4   4   4      509.97      462.27      6.08 o 
   5   4   4       45.16       41.76      2.07 o 
   6   4   4        9.94       13.79      1.70 o 
   7   4   4       16.22       20.54      2.84 o 
   8   4   4        1.90        0.00      1.48 o 
   9   4   4       25.94       24.77      3.65 o 
  10   4   4        5.85        3.49      3.14 o 
  -7   5   4       39.97       28.21      4.47 o 
  -6   5   4      453.30      455.47     18.50 o 
  -5   5   4      485.50      474.94     17.30 o 
  -4   5   4      440.48      437.65     16.03 o 
  -3   5   4      611.10      574.39     11.31 o 
  -2   5   4     1280.05     1396.57     30.25 o 
  -1   5   4      817.98      828.54     16.60 o 
   0   5   4      191.87      196.45      4.79 o 
   1   5   4      569.66      576.34      5.22 o 
   2   5   4        0.50        0.57      0.70 o 
   3   5   4        0.77        0.82      0.73 o 
   4   5   4        1.94        2.00      1.23 o 
   5   5   4        1.08        2.81      1.67 o 
   6   5   4       20.89       28.85      3.75 o 
   7   5   4       48.16       46.83      4.31 o 
   8   5   4       14.20       13.31      2.45 o 
   9   5   4       45.18       46.51      3.83 o 
  10   5   4       13.12       13.42      3.46 o 
  -6   6   4       64.79       66.71      3.77 o 
  -5   6   4      139.98      143.82      4.34 o 
  -4   6   4      307.52      344.72     14.03 o 
  -3   6   4      309.62      332.80      6.58 o 
  -2   6   4      177.40      211.13      3.81 o 
  -1   6   4       43.88       49.28      1.72 o 
   0   6   4      106.13      119.62      1.85 o 
   1   6   4       86.68       89.51      1.46 o 
   2   6   4      376.49      378.12      4.19 o 
   3   6   4      778.90      813.90     14.07 o 
   4   6   4       27.49       29.71      1.20 o 
   5   6   4       18.85       17.90      1.35 o 
   6   6   4      338.63      350.54      5.44 o 
   7   6   4      264.00      262.48      5.24 o 
   8   6   4      169.76      171.73      4.21 o 
   9   6   4        5.76        5.34      3.12 o 
  10   6   4       70.94       70.88      4.53 o 
  -5   7   4        9.40        7.60      2.25 o 
  -4   7   4        5.40        7.18      2.27 o 
  -3   7   4        0.05        1.50      1.87 o 
  -2   7   4      214.62      222.97      3.68 o 
  -1   7   4        5.79        9.38      2.50 o 
   0   7   4       32.04       32.40      1.34 o 
   1   7   4        2.64        2.46      1.19 o 
   2   7   4      408.23      390.40      4.52 o 
   3   7   4      416.15      390.94      7.29 o 
   4   7   4     1583.16     1619.03     21.20 o 
   5   7   4      875.31      926.38     13.02 o 
   6   7   4      127.37      123.50      3.70 o 
   7   7   4       54.60       61.85      2.66 o 
   8   7   4      134.67      153.60      5.25 o 
   9   7   4      280.77      269.53      6.11 o 
  10   7   4        3.65        1.64      2.52 o 
  -4   8   4      236.07      216.04     16.34 o 
  -3   8   4      215.85      202.58     11.30 o 
  -2   8   4       57.99       61.02      3.26 o 
  -1   8   4      147.10      130.79      4.08 o 
   0   8   4      179.99      177.78      3.11 o 
   1   8   4        2.79        2.13      1.01 o 
   2   8   4        9.11        8.24      1.36 o 
   3   8   4     1036.91     1046.53     20.32 o 
   4   8   4      620.19      624.05     16.66 o 
   5   8   4      288.02      287.35      5.02 o 
   6   8   4       98.14       98.87      4.75 o 
   7   8   4       19.64       15.38      2.10 o 
   8   8   4       13.41       13.76      2.05 o 
   9   8   4       65.11       62.70      3.46 o 
  10   8   4       91.03       87.35      5.02 o 
  -3   9   4       82.75       72.37      5.00 o 
  -2   9   4       55.88       62.18      2.94 o 
  -1   9   4      249.20      243.96      5.17 o 
   0   9   4      284.89      275.15      6.15 o 
   1   9   4      239.36      233.38      4.78 o 
   2   9   4      224.37      234.48      4.85 o 
   3   9   4        3.81        3.83      1.39 o 
   4   9   4      344.69      334.30      5.22 o 
   5   9   4       50.77       46.41      1.82 o 
   6   9   4       98.49       96.10      4.33 o 
   7   9   4        1.74        1.41      1.45 o 
   8   9   4       31.59       36.62      4.19 o 
   9   9   4        3.44        2.32      2.77 o 
  10   9   4        0.04        2.09      3.01 o 
  -1  10   4       30.13       35.09      3.38 o 
   0  10   4      275.17      261.17      7.53 o 
   1  10   4      521.29      463.17      7.24 o 
   2  10   4       76.16       71.24      2.57 o 
   3  10   4       55.31       47.18      2.33 o 
   4  10   4       18.23       20.21      1.68 o 
   5  10   4       52.02       54.50      3.66 o 
   6  10   4        5.68        8.98      1.72 o 
   7  10   4       17.29       14.58      2.15 o 
   8  10   4       32.97       38.19      4.33 o 
   9  10   4        0.30        5.24      4.55 o 
   1  11   4       27.54       22.67      2.07 o 
   2  11   4       28.75       28.13      2.96 o 
   3  11   4        0.25       -0.36      1.61 o 
   4  11   4       33.45       32.17      2.94 o 
   5  11   4       37.39       40.70      2.30 o 
   6  11   4        0.65       -0.13      1.92 o 
   7  11   4        6.99        6.74      1.56 o 
   8  11   4        3.26        3.52      2.71 o 
  -7  -9   5       55.69       70.63      5.31 o 
  -6  -9   5       51.14       51.39      5.41 o 
  -5  -9   5      110.57      115.59      5.80 o 
  -4  -9   5       78.95       82.48      5.00 o 
  -3  -9   5       31.18       28.71      4.50 o 
  -2  -9   5        1.53        2.61      3.00 o 
  -8  -8   5        2.27        4.50      5.03 o 
  -7  -8   5       17.07       11.52      8.04 o 
  -6  -8   5       55.86       75.94     10.47 o 
  -5  -8   5      106.09       95.69     14.10 o 
  -4  -8   5        3.43        4.63      3.54 o 
  -3  -8   5       16.51        7.26      5.20 o 
  -2  -8   5       22.06       28.23      4.42 o 
  -1  -8   5        6.74        8.51      3.35 o 
   0  -8   5       42.94       47.56      5.22 o 
   1  -8   5        1.42        3.04      1.90 o 
  -9  -7   5        0.88        1.08      3.72 o 
  -8  -7   5        8.04        7.56      4.81 o 
  -7  -7   5       24.59       35.88      4.86 o 
  -6  -7   5       16.87       21.15      4.34 o 
  -5  -7   5       12.77        7.58      6.82 o 
  -4  -7   5       52.17       49.73      6.96 o 
  -3  -7   5       43.53       54.48      5.75 o 
  -2  -7   5      181.92      188.53      7.25 o 
  -1  -7   5      104.10       95.97      7.33 o 
   0  -7   5       69.33       68.82      5.61 o 
   1  -7   5      106.13      105.96      4.70 o 
   2  -7   5      287.56      264.83     10.15 o 
  -9  -6   5        1.63        2.46      4.37 o 
  -8  -6   5        0.88        2.59      3.46 o 
  -7  -6   5       22.80       23.11      4.30 o 
  -6  -6   5       33.02       41.45      5.79 o 
  -5  -6   5      187.98      175.40      6.76 o 
  -4  -6   5      191.64      206.24      7.03 o 
  -3  -6   5      285.85      276.80      9.37 o 
  -2  -6   5      114.77      124.97      5.61 o 
  -1  -6   5      373.17      380.05     14.70 o 
   0  -6   5      116.44      102.14      5.56 o 
   1  -6   5      560.17      507.45     13.48 o 
   2  -6   5      340.61      330.13      8.95 o 
   3  -6   5      382.46      370.76      8.78 o 
   4  -6   5      117.63      112.96     11.06 o 
 -10  -5   5        0.67       -0.70      3.58 o 
  -9  -5   5        6.46        3.05      6.69 o 
  -8  -5   5      105.27      102.08      6.01 o 
  -7  -5   5      353.25      388.86     10.12 o 
  -6  -5   5       70.69       68.44      4.76 o 
  -5  -5   5       75.18       82.38      6.02 o 
  -4  -5   5      610.00      591.75     12.28 o 
  -3  -5   5      328.19      326.03      8.29 o 
  -2  -5   5      459.44      471.56     13.46 o 
  -1  -5   5       82.68       78.55      4.58 o 
   0  -5   5      615.36      637.85     15.30 o 
   1  -5   5       76.06       74.06      5.45 o 
   2  -5   5      380.93      337.12      8.24 o 
   3  -5   5      134.80      124.86      6.35 o 
   4  -5   5       38.06       42.43      6.75 o 
   5  -5   5        5.34        4.13      6.38 o 
 -10  -4   5       63.94       53.14      7.57 o 
  -9  -4   5      237.06      237.36     10.87 o 
  -8  -4   5      236.72      227.31      7.79 o 
  -7  -4   5      307.28      282.84      8.14 o 
  -6  -4   5      973.42      957.46     24.07 o 
  -5  -4   5      717.09      717.29     16.10 o 
  -4  -4   5      339.53      323.57      7.93 o 
  -3  -4   5      589.74      515.61     10.31 o 
  -2  -4   5      345.65      323.79      8.85 o 
  -1  -4   5      344.52      312.98      7.39 o 
   0  -4   5       75.13       80.35      4.92 o 
   1  -4   5      332.14      318.96      7.78 o 
   2  -4   5        2.41        2.93      3.32 o 
   3  -4   5        1.65        0.87      1.59 o 
   4  -4   5       29.65       27.60      1.88 o 
   5  -4   5        2.56       -3.20      5.66 o 
   6  -4   5       13.43       16.47     13.73 o 
 -10  -3   5       35.69       39.22      8.41 o 
  -9  -3   5       69.37       68.12      7.05 o 
  -8  -3   5      283.72      279.10      9.96 o 
  -7  -3   5     1347.10     1287.55     23.85 o 
  -6  -3   5       85.49       87.30      4.56 o 
  -5  -3   5     1358.90     1337.81     38.12 o 
  -4  -3   5      576.02      565.12     12.26 o 
  -3  -3   5      377.36      360.64      7.43 o 
  -2  -3   5      321.09      363.44      8.53 o 
  -1  -3   5       89.56       83.91      4.38 o 
   0  -3   5       67.86       70.47      3.95 o 
   1  -3   5       11.65       16.58      3.25 o 
   2  -3   5        0.95        0.47      2.45 o 
   3  -3   5      129.36      125.04      5.02 o 
   4  -3   5       86.24       87.62      4.60 o 
   5  -3   5      233.05      239.95     11.99 o 
   6  -3   5        5.72       10.02      6.08 o 
   7  -3   5       48.03       55.82     16.78 o 
 -10  -2   5       72.62       82.11      9.58 o 
  -9  -2   5       12.66        8.66      5.57 o 
  -8  -2   5       64.12       65.71      4.90 o 
  -7  -2   5       53.78       62.37      9.59 o 
  -6  -2   5      680.38      643.48     14.08 o 
  -5  -2   5       92.73       98.65      5.09 o 
  -4  -2   5       77.05       70.67      3.41 o 
  -3  -2   5       19.60       14.64      2.89 o 
  -2  -2   5       19.91       25.03      2.43 o 
  -1  -2   5      415.66      481.96     16.57 o 
   0  -2   5      871.44      935.86     15.87 o 
   1  -2   5      170.97      152.59      4.05 o 
   2  -2   5      593.33      555.28     11.00 o 
   3  -2   5        3.91        4.97      2.26 o 
   4  -2   5      567.67      600.10     16.64 o 
   5  -2   5      204.57      235.57     10.63 o 
   6  -2   5      287.72      315.25     13.62 o 
   7  -2   5       60.12       71.96      8.56 o 
 -10  -1   5       17.65       21.42      7.14 o 
  -9  -1   5        1.51        4.89      5.17 o 
  -8  -1   5       49.11       52.12      6.54 o 
  -7  -1   5        2.84        4.23      4.72 o 
  -6  -1   5        1.91        3.84      2.36 o 
  -5  -1   5       41.97       49.19     10.48 o 
  -4  -1   5      591.29      572.72     10.77 o 
  -3  -1   5       17.37       10.09      1.89 o 
  -2  -1   5      201.51      189.86      4.65 o 
  -1  -1   5      627.56      562.60     12.78 o 
   0  -1   5     1785.64     1773.77     28.58 o 
   1  -1   5     2111.86     1976.17     30.72 o 
   2  -1   5     1802.36     1739.88     28.53 o 
   3  -1   5     1665.59     1637.07     29.48 o 
   4  -1   5      337.44      320.00      8.17 o 
   5  -1   5      312.87      323.57     11.06 o 
   6  -1   5      244.14      251.82     11.34 o 
   7  -1   5      151.14      172.07     10.68 o 
   8  -1   5       21.55       24.19      4.66 o 
  -9   0   5       67.19       73.64      7.57 o 
  -8   0   5       77.57       88.50      7.25 o 
  -7   0   5        4.89        9.68      4.10 o 
  -6   0   5      123.23      132.58      5.16 o 
  -5   0   5      393.15      370.77     16.16 o 
  -4   0   5      290.66      259.91      4.89 o 
  -3   0   5     2432.33     2608.03     46.22 o 
  -2   0   5      756.98      678.49     18.20 o 
  -1   0   5     1262.64     1113.16     16.31 o 
   0   0   5      400.11      331.26      7.56 o 
   1   0   5     2832.92     2998.73     59.73 o 
   2   0   5     2613.11     2900.40     99.44 o 
   3   0   5     1536.06     1606.01     57.54 o 
   4   0   5      656.81      660.84     10.09 o 
   5   0   5      268.10      258.73     11.82 o 
   6   0   5        0.87        1.53      3.54 o 
   7   0   5       26.11       21.11      5.65 o 
   8   0   5        0.13        1.67      3.07 o 
   9   0   5        8.53        5.77      3.87 o 
  -9   1   5        1.16        4.90      4.34 o 
  -8   1   5       51.65       47.77      1.94 o 
  -7   1   5      852.56      756.58     19.81 o 
  -6   1   5      511.86      494.94     12.92 o 
  -5   1   5      641.91      603.37     20.12 o 
  -4   1   5     3216.76     3521.60     68.01 o 
  -3   1   5     2286.64     2367.56     44.86 o 
  -2   1   5      488.08      431.77      6.30 o 
  -1   1   5        5.79        4.79      1.16 o 
   0   1   5      304.44      317.98      4.06 o 
   1   1   5     1613.21     1723.55     25.91 o 
   2   1   5     1872.79     2053.46     31.42 o 
   3   1   5      321.44      311.53      7.10 o 
   4   1   5        1.19        1.09      1.16 o 
   5   1   5       69.85       67.61      2.16 o 
   6   1   5        0.01        3.14      6.11 o 
   7   1   5       89.47       87.85     11.35 o 
   8   1   5       97.26      103.02      5.27 o 
   9   1   5        8.25       11.58      4.91 o 
  -9   2   5       23.07       24.50      4.12 o 
  -8   2   5      172.39      169.27     10.36 o 
  -7   2   5      324.64      345.52     12.34 o 
  -6   2   5      873.07      860.03     27.41 o 
  -5   2   5     2462.61     2504.84     61.27 o 
  -4   2   5      521.65      534.60     15.68 o 
  -3   2   5      296.71      273.60      5.96 o 
  -2   2   5      215.56      210.09      3.36 o 
  -1   2   5     2022.63     2196.20     31.01 o 
   0   2   5      613.85      599.39      6.78 o 
   1   2   5      963.60      860.37     13.46 o 
   2   2   5      332.27      316.64      4.96 o 
   3   2   5        0.10        0.30      0.82 o 
   4   2   5      313.59      296.61      5.08 o 
   5   2   5      235.02      237.73      9.31 o 
   6   2   5       22.06       26.36      3.10 o 
   7   2   5        0.86        2.49      2.58 o 
   8   2   5       80.79       73.53      5.56 o 
   9   2   5      121.29      118.37      9.97 o 
  10   2   5       76.90       82.00      7.04 o 
  -8   3   5       76.69       68.04      5.51 o 
  -7   3   5      236.40      243.83      7.73 o 
  -6   3   5      228.87      207.19      7.78 o 
  -5   3   5        1.39        1.85      1.39 o 
  -4   3   5      188.95      144.97      3.74 o 
  -3   3   5      153.32      153.46      2.85 o 
  -2   3   5       62.80       66.56      1.71 o 
  -1   3   5       43.93       47.66      1.73 o 
   0   3   5      140.03      151.61      2.68 o 
   1   3   5      256.10      211.72     20.79 o 
   2   3   5     2136.89     2310.57     28.66 o 
   3   3   5       28.57       21.06      0.85 o 
   4   3   5     1222.01     1242.92     15.07 o 
   5   3   5      197.74      215.14      3.99 o 
   6   3   5       79.43       78.31      3.74 o 
   7   3   5       15.52       14.03      2.88 o 
   8   3   5      116.97      119.30      5.89 o 
   9   3   5       93.59       98.56      8.91 o 
  10   3   5       39.96       29.12     16.41 o 
  -8   4   5       38.20       40.96      5.07 o 
  -7   4   5       14.42       22.18      9.21 o 
  -6   4   5        4.65        8.65      2.48 o 
  -5   4   5       28.65       28.31      1.76 o 
  -4   4   5      267.33      249.82     10.71 o 
  -3   4   5      133.25      113.41      3.67 o 
  -2   4   5       29.41       33.50      1.49 o 
  -1   4   5      661.75      641.09      6.82 o 
   0   4   5     2227.95     2374.63     29.62 o 
   1   4   5     1595.54     1724.60     61.93 o 
   2   4   5      816.54      784.40      6.70 o 
   3   4   5     2586.76     2995.30     48.69 o 
   4   4   5      774.08      750.65      8.19 o 
   5   4   5      670.62      681.70      9.77 o 
   6   4   5      260.67      269.97      5.87 o 
   7   4   5      238.42      257.47      9.21 o 
   8   4   5       87.78       79.73      5.66 o 
   9   4   5      132.57      127.90      5.18 o 
  10   4   5       34.40       19.18      6.08 o 
  -7   5   5        0.08        0.63      2.85 o 
  -6   5   5       25.64       25.14      2.17 o 
  -5   5   5       70.16       81.80      3.61 o 
  -4   5   5       22.15       28.14      1.51 o 
  -3   5   5      341.66      362.44     10.22 o 
  -2   5   5      131.28      140.49      3.41 o 
  -1   5   5      843.17      883.68      9.65 o 
   0   5   5       40.69       36.02      1.85 o 
   1   5   5     2475.77     2644.41     38.42 o 
   2   5   5     2312.53     2519.04     34.94 o 
   3   5   5     2301.88     2548.37     42.29 o 
   4   5   5      916.14      960.98     11.72 o 
   5   5   5      786.10      774.27      9.83 o 
   6   5   5      463.27      463.16      7.17 o 
   7   5   5      133.17      126.58      3.85 o 
   8   5   5      254.93      233.34      9.10 o 
   9   5   5       23.23       26.20      2.53 o 
  10   5   5       11.42       16.48      3.42 o 
  -6   6   5       54.69       55.95      9.26 o 
  -5   6   5      223.57      225.85      9.28 o 
  -4   6   5      267.56      264.26      9.12 o 
  -3   6   5       35.00       34.72      3.05 o 
  -2   6   5      462.18      422.77      6.48 o 
  -1   6   5      268.55      246.57      4.26 o 
   0   6   5      843.97      839.35     20.57 o 
   1   6   5      230.77      214.20      4.02 o 
   2   6   5     1126.22     1187.50     13.53 o 
   3   6   5      270.31      249.31      3.02 o 
   4   6   5       70.19       73.91      1.63 o 
   5   6   5      287.80      314.12      4.55 o 
   6   6   5        8.18        8.48      2.05 o 
   7   6   5       35.96       33.50      2.90 o 
   8   6   5       40.15       39.75      2.37 o 
   9   6   5       38.91       40.39      2.29 o 
  10   6   5       14.57       12.75      2.69 o 
  -5   7   5      172.15      159.94      5.64 o 
  -4   7   5      412.77      378.48     14.12 o 
  -3   7   5      640.73      606.86     13.81 o 
  -2   7   5        8.08       13.24      2.06 o 
  -1   7   5      302.44      318.00      5.60 o 
   0   7   5      453.92      465.62      6.43 o 
   1   7   5      304.34      316.39      7.84 o 
   2   7   5      112.38      122.46      2.77 o 
   3   7   5        1.65        0.57      0.58 o 
   4   7   5        7.04        5.01      1.33 o 
   5   7   5       16.32       19.69      1.19 o 
   6   7   5       14.41       19.47      1.98 o 
   7   7   5       56.64       50.51      5.85 o 
   8   7   5       65.05       54.61      3.66 o 
   9   7   5       66.92       70.48      3.56 o 
  10   7   5        5.30        5.90      1.99 o 
  -4   8   5      280.72      241.06     15.17 o 
  -3   8   5      213.80      204.29      5.63 o 
  -2   8   5       66.59       72.44      6.16 o 
  -1   8   5       36.33       47.62      5.04 o 
   0   8   5       24.68       22.97      1.94 o 
   1   8   5        3.97        6.41      1.14 o 
   2   8   5       33.87       28.43      2.61 o 
   3   8   5       63.26       71.25      1.42 o 
   4   8   5       21.40       22.63      1.72 o 
   5   8   5       97.55      106.23      2.61 o 
   6   8   5       56.65       56.53      2.91 o 
   7   8   5       37.96       40.65      2.62 o 
   8   8   5       20.60       23.56      2.54 o 
   9   8   5       75.29       75.93      5.43 o 
  10   8   5       84.45       78.95      4.01 o 
  -3   9   5        2.58        1.43      1.43 o 
  -2   9   5        3.98        1.76      3.89 o 
  -1   9   5       22.86       23.67      2.41 o 
   0   9   5       11.90       12.27      1.99 o 
   1   9   5        0.72        1.03      0.89 o 
   2   9   5      201.87      180.89      6.74 o 
   3   9   5       72.58       69.36      1.56 o 
   4   9   5      262.82      276.10      4.24 o 
   5   9   5       95.23       92.70      2.44 o 
   6   9   5      103.84      108.56      4.70 o 
   7   9   5        9.35       14.15      2.71 o 
   8   9   5       89.22       87.67      3.69 o 
   9   9   5       26.25       19.28      4.17 o 
  10   9   5        6.10        3.75      4.12 o 
  -1  10   5        8.39        6.50      1.88 o 
   0  10   5       34.85       39.37      3.33 o 
   1  10   5      185.03      177.84      4.08 o 
   2  10   5      100.73       98.08      2.88 o 
   3  10   5      394.18      373.66     19.11 o 
   4  10   5      192.92      193.69      9.46 o 
   5  10   5      105.91      100.93      2.71 o 
   6  10   5        6.62        6.41      1.22 o 
   7  10   5      102.86       94.11      3.22 o 
   8  10   5       59.31       58.00      3.17 o 
   9  10   5       13.51       12.02      2.63 o 
   1  11   5       91.12       91.30     12.01 o 
   2  11   5      183.78      157.04     12.08 o 
   3  11   5       95.93       91.22      6.22 o 
   4  11   5       31.01       28.62      1.73 o 
   5  11   5       81.25       74.81      1.99 o 
   6  11   5       61.51       61.67      2.50 o 
   7  11   5       13.69       14.99      1.52 o 
   8  11   5        3.92        4.99      1.49 o 
   5  12   5        2.59        1.99      4.95 o 
  -5  -9   6       79.67       76.30      9.66 o 
  -4  -9   6       26.60       27.99      4.28 o 
  -7  -8   6       37.26       35.77      5.68 o 
  -6  -8   6       86.19       93.69     11.07 o 
  -5  -8   6       67.25       76.06      6.21 o 
  -4  -8   6      162.19      162.46     11.06 o 
  -3  -8   6      176.12      185.33     13.91 o 
  -2  -8   6      134.03      128.93      5.88 o 
  -1  -8   6      101.13       88.12      5.75 o 
   0  -8   6       53.80       51.15      3.88 o 
  -8  -7   6       85.28       83.88     11.82 o 
  -7  -7   6       67.37       78.20      6.32 o 
  -6  -7   6      155.26      158.55      7.57 o 
  -5  -7   6      321.62      309.16      9.95 o 
  -4  -7   6       64.74       66.32     11.11 o 
  -3  -7   6       19.12       16.40      5.00 o 
  -2  -7   6        4.30        0.86      3.07 o 
  -1  -7   6      129.31      147.66      9.45 o 
   0  -7   6        8.31        9.88      2.46 o 
   1  -7   6       27.94       28.54      2.51 o 
   2  -7   6       34.52       37.21      4.81 o 
  -9  -6   6       26.93       28.43      5.44 o 
  -8  -6   6       84.10       79.20      6.29 o 
  -7  -6   6      210.42      221.13      8.30 o 
  -6  -6   6      167.66      159.56      7.25 o 
  -5  -6   6       12.56       13.86      3.93 o 
  -4  -6   6      117.50      111.94      6.09 o 
  -3  -6   6       39.88       25.20      4.85 o 
  -2  -6   6        0.04       -0.85      2.93 o 
  -1  -6   6      100.63       94.88      5.61 o 
   0  -6   6      118.52      109.33      7.34 o 
   1  -6   6       14.29        8.40      3.19 o 
   2  -6   6        2.19        3.30      1.85 o 
   3  -6   6       66.58       61.32      2.80 o 
  -9  -5   6       29.76       23.42      4.80 o 
  -8  -5   6       74.95       73.67      6.45 o 
  -7  -5   6       12.03       11.62      4.57 o 
  -6  -5   6       43.43       46.87      5.64 o 
  -5  -5   6        1.04       -0.35      3.34 o 
  -4  -5   6      125.56       95.43      6.42 o 
  -3  -5   6        3.23        3.68      3.73 o 
  -2  -5   6       80.90       85.05      4.86 o 
  -1  -5   6      114.51      104.79      6.21 o 
   0  -5   6      389.24      388.04     11.94 o 
   1  -5   6       61.18       57.55      4.77 o 
   2  -5   6      159.53      167.47      7.04 o 
   3  -5   6      153.19      145.00      3.33 o 
   4  -5   6      146.37      155.87     11.02 o 
 -10  -4   6        0.82        2.62      3.86 o 
  -9  -4   6        4.93        5.37      3.85 o 
  -8  -4   6       30.91       28.17      5.18 o 
  -7  -4   6       12.64       14.24      3.67 o 
  -6  -4   6      448.13      428.47     10.05 o 
  -5  -4   6      327.44      352.68      9.17 o 
  -4  -4   6       58.64       54.07      4.32 o 
  -3  -4   6      511.09      470.16     21.84 o 
  -2  -4   6      403.14      421.97      9.28 o 
  -1  -4   6      313.28      298.60      9.29 o 
   0  -4   6      799.94      779.89     21.57 o 
   1  -4   6     2092.36     2058.96     55.16 o 
   2  -4   6      389.60      356.76     33.09 o 
   3  -4   6      128.98      118.64      7.04 o 
   4  -4   6      163.63      172.02      3.07 o 
   5  -4   6      106.57       54.51     51.51 o 
 -10  -3   6        0.17       -1.86      3.71 o 
  -9  -3   6       79.95       78.44      5.68 o 
  -8  -3   6       34.95       37.99      5.30 o 
  -7  -3   6       50.33       53.13      4.37 o 
  -6  -3   6        4.12        9.19      2.97 o 
  -5  -3   6     1047.17     1065.23     24.62 o 
  -4  -3   6     1124.23     1084.29     19.10 o 
  -3  -3   6      317.10      332.27      7.64 o 
  -2  -3   6       75.57       60.19      3.70 o 
  -1  -3   6     1009.22     1034.36     17.61 o 
   0  -3   6     1351.61     1283.45     24.33 o 
   1  -3   6      862.47      857.22     15.34 o 
   2  -3   6     1207.86     1188.36     21.33 o 
   3  -3   6      173.47      166.36      5.89 o 
   4  -3   6       12.85       10.00      1.20 o 
   5  -3   6       25.52       16.19     14.07 o 
   6  -3   6       64.48       75.00     16.69 o 
 -10  -2   6       50.66       54.50      9.19 o 
  -9  -2   6       79.64       73.76      5.48 o 
  -8  -2   6      610.47      602.26     13.46 o 
  -7  -2   6      169.82      170.37      7.92 o 
  -6  -2   6      260.88      255.64      7.82 o 
  -5  -2   6       82.57       84.41      4.78 o 
  -4  -2   6     1070.00     1064.74     17.87 o 
  -3  -2   6      445.11      416.19      9.44 o 
  -2  -2   6      490.09      409.33      8.96 o 
  -1  -2   6      203.73      185.38      5.24 o 
   0  -2   6      221.41      219.53      9.31 o 
   1  -2   6      913.32      927.27     15.36 o 
   2  -2   6       49.79       45.41      3.21 o 
   3  -2   6        3.37        5.37      2.47 o 
   4  -2   6       20.96       19.74      3.15 o 
   5  -2   6        0.38        0.12      0.27 o 
   6  -2   6        0.15       -7.63     10.46 o 
   7  -2   6       10.39       11.27      6.54 o 
 -10  -1   6       56.52       65.66      9.15 o 
  -9  -1   6      279.27      260.55     12.92 o 
  -8  -1   6      625.54      613.22     17.44 o 
  -7  -1   6      712.00      667.23     18.25 o 
  -6  -1   6      824.36      782.82     21.63 o 
  -5  -1   6      353.90      384.03     12.61 o 
  -4  -1   6      204.02      182.04      4.70 o 
  -3  -1   6       35.32       16.36      2.86 o 
  -2  -1   6      774.75      698.09     14.61 o 
  -1  -1   6        1.20        4.41      1.75 o 
   0  -1   6       57.21       53.02      4.25 o 
   1  -1   6      387.45      413.77     10.90 o 
   2  -1   6        6.05       10.46      2.08 o 
   3  -1   6      109.76      101.81      4.55 o 
   4  -1   6      211.42      211.93      9.46 o 
   5  -1   6      158.91      149.06      7.97 o 
   6  -1   6       49.53       71.71     13.01 o 
   7  -1   6       30.34       40.05     13.46 o 
   8  -1   6      152.53      163.58     21.37 o 
  -9   0   6       47.54       44.99      7.00 o 
  -8   0   6      228.46      225.31     10.42 o 
  -7   0   6      692.82      668.86     23.89 o 
  -6   0   6      242.22      241.26     12.27 o 
  -5   0   6       26.71       21.98      4.52 o 
  -4   0   6      164.24      174.41      4.83 o 
  -3   0   6      236.49      263.56      5.83 o 
  -2   0   6        8.46       13.47      2.03 o 
  -1   0   6       32.99       38.47      1.98 o 
   0   0   6      156.24      165.47      3.34 o 
   1   0   6       63.37       71.84      4.03 o 
   2   0   6       38.50       55.54      2.33 o 
   3   0   6      330.08      314.96      5.69 o 
   4   0   6      409.32      418.22      5.40 o 
   5   0   6      410.80      418.65     14.40 o 
   6   0   6      237.77      245.86     10.03 o 
   7   0   6      547.04      577.09     29.98 o 
   8   0   6       68.99       57.22     20.94 o 
  -9   1   6       16.33       16.17     10.24 o 
  -8   1   6        1.69        2.89      4.00 o 
  -7   1   6       24.05       17.08      4.46 o 
  -6   1   6       11.93        8.12      6.37 o 
  -5   1   6        0.63        0.45      2.14 o 
  -4   1   6      198.72      182.87      3.92 o 
  -3   1   6       79.95       65.58      2.25 o 
  -2   1   6       15.42        6.51      2.27 o 
  -1   1   6      296.51      262.37      3.80 o 
   0   1   6     1815.91     1749.30     25.89 o 
   1   1   6     2107.90     2054.21     30.40 o 
   2   1   6      476.25      399.53     15.22 o 
   3   1   6      740.28      703.60     14.42 o 
   4   1   6      264.65      276.44     14.42 o 
   5   1   6      382.36      398.29      6.23 o 
   6   1   6      273.04      258.40      8.21 o 
   7   1   6      118.35      151.03     14.69 o 
   8   1   6       73.00       74.59      5.96 o 
   9   1   6        7.21        9.97      3.77 o 
  -9   2   6       41.04       42.80      4.61 o 
  -8   2   6       22.35       23.72      6.09 o 
  -7   2   6       68.39       71.09      4.12 o 
  -6   2   6       44.24       57.06      8.09 o 
  -5   2   6      887.02      862.98     25.68 o 
  -4   2   6      649.73      600.65     12.97 o 
  -3   2   6     1058.74      987.00     15.94 o 
  -2   2   6     2367.98     2558.28     39.31 o 
  -1   2   6      435.54      381.41      5.24 o 
   0   2   6     2083.53     1993.96     28.40 o 
   1   2   6     6273.00     6959.78    141.93 o 
   2   2   6     9228.96    10847.62    214.21 o 
   3   2   6       21.44       22.64      2.75 o 
   4   2   6      353.86      346.45      5.45 o 
   5   2   6       57.72       56.95      2.45 o 
   6   2   6        3.95        3.69      1.47 o 
   7   2   6        2.73        0.94      2.61 o 
   8   2   6       98.30      102.01      4.85 o 
   9   2   6       25.18       20.35      3.89 o 
  -8   3   6      117.44      128.20      9.35 o 
  -7   3   6      138.47      135.82      7.68 o 
  -6   3   6      351.99      313.24      7.50 o 
  -5   3   6      299.24      293.20      5.62 o 
  -4   3   6     1704.67     1741.61     30.38 o 
  -3   3   6      671.85      686.87     12.38 o 
  -2   3   6      149.53      140.08      4.16 o 
  -1   3   6      949.58      996.93     14.53 o 
   0   3   6     2433.09     2742.15     42.14 o 
   1   3   6     1891.73     2244.49     26.42 o 
   2   3   6      268.80      282.69      4.13 o 
   3   3   6     3113.74     3399.21     63.75 o 
   4   3   6      272.39      244.55      4.37 o 
   5   3   6        0.93        1.39      1.12 o 
   6   3   6       44.98       39.73      1.80 o 
   7   3   6       17.96       14.21      4.34 o 
   8   3   6        0.37       -0.17      2.13 o 
   9   3   6        1.96        3.27      2.79 o 
  10   3   6        0.14        0.72      3.68 o 
  -7   4   6      344.19      330.79      7.06 o 
  -6   4   6      445.87      459.00      8.12 o 
  -5   4   6      425.92      446.10     13.39 o 
  -4   4   6        3.48        3.94      1.27 o 
  -3   4   6      212.59      201.77      5.62 o 
  -2   4   6      712.55      714.42     21.50 o 
  -1   4   6      583.03      595.41      8.26 o 
   0   4   6       34.68       28.85      1.19 o 
   1   4   6       25.32       24.74      2.76 o 
   2   4   6      247.97      227.88      5.09 o 
   3   4   6      486.15      499.30      7.91 o 
   4   4   6       51.41       61.56      1.63 o 
   5   4   6       49.18       57.29      1.78 o 
   6   4   6        4.86        4.83      1.48 o 
   7   4   6      305.02      308.18     28.24 o 
   8   4   6       24.69       31.57      5.10 o 
   9   4   6       35.88       43.68      3.74 o 
  10   4   6       91.66       98.94      6.52 o 
  -7   5   6      142.58      143.81      8.30 o 
  -6   5   6      273.72      289.49      9.45 o 
  -5   5   6      126.96      116.57      2.55 o 
  -4   5   6      139.56      144.23      3.41 o 
  -3   5   6       93.36      106.30      2.58 o 
  -2   5   6      361.73      356.39      6.94 o 
  -1   5   6      146.14      150.21      3.92 o 
   0   5   6       38.05       36.29      0.77 o 
   1   5   6      493.71      552.26      8.69 o 
   2   5   6      393.66      399.71      6.70 o 
   3   5   6      725.34      714.43      6.78 o 
   4   5   6      507.73      568.38      7.81 o 
   5   5   6        1.45        1.94      0.86 o 
   6   5   6       13.56       17.46      1.33 o 
   7   5   6       89.04       83.90      3.85 o 
   8   5   6      324.17      332.82     10.61 o 
   9   5   6       89.73       90.11      4.24 o 
  10   5   6       79.18       75.30      4.71 o 
  -6   6   6        3.47        3.76      2.01 o 
  -5   6   6       51.92       56.52      3.67 o 
  -4   6   6       10.34       11.54      1.90 o 
  -3   6   6       44.26       42.13      2.46 o 
  -2   6   6      515.84      494.30      8.85 o 
  -1   6   6        1.02        0.96      1.45 o 
   0   6   6       75.22       84.41      3.17 o 
   1   6   6       90.02       94.01      3.99 o 
   2   6   6     1058.07     1127.80     20.05 o 
   3   6   6      460.82      462.49      5.57 o 
   4   6   6      192.04      206.57      3.67 o 
   5   6   6      241.83      253.20      4.36 o 
   6   6   6       25.62       26.00      1.94 o 
   7   6   6      297.18      283.43     10.09 o 
   8   6   6      166.95      172.46      3.85 o 
   9   6   6       93.20       93.24      3.81 o 
  10   6   6        2.33       -1.75      3.13 o 
  -5   7   6       28.37       28.73      4.17 o 
  -4   7   6        0.89        2.29      1.35 o 
  -3   7   6       62.56       64.05      3.80 o 
  -2   7   6       97.28      110.42      3.48 o 
  -1   7   6      458.33      471.79      6.65 o 
   0   7   6      525.78      533.99      7.74 o 
   1   7   6      862.50      888.78     10.90 o 
   2   7   6      607.19      614.28     12.18 o 
   3   7   6      499.73      490.12      8.72 o 
   4   7   6      633.59      625.65     16.58 o 
   5   7   6      148.97      146.15      4.04 o 
   6   7   6      258.06      261.26      6.76 o 
   7   7   6      131.47      120.40      3.47 o 
   8   7   6      106.84      104.94      4.18 o 
   9   7   6        3.47        2.16      1.80 o 
  10   7   6        0.33        0.31      1.34 o 
  -4   8   6       14.44       18.94      1.74 o 
  -3   8   6       36.79       39.64      3.57 o 
  -2   8   6      219.60      207.93      7.81 o 
  -1   8   6      464.28      428.12     18.78 o 
   0   8   6      419.15      419.16      7.68 o 
   1   8   6      456.15      459.25      8.81 o 
   2   8   6      655.74      650.85     13.90 o 
   3   8   6      336.71      328.63      4.93 o 
   4   8   6      225.78      221.65      4.39 o 
   5   8   6      180.21      176.25      3.21 o 
   6   8   6       55.29       56.88      3.36 o 
   7   8   6        0.95        1.34      2.20 o 
   8   8   6       23.36       19.39      2.99 o 
   9   8   6        9.94        7.01      2.68 o 
  10   8   6        2.00        1.99      2.12 o 
  -3   9   6       54.79       56.66      2.57 o 
  -2   9   6       64.57       67.64      2.93 o 
  -1   9   6      145.82      142.41      7.13 o 
   0   9   6      146.05      154.93      3.94 o 
   1   9   6       42.82       50.67      2.77 o 
   2   9   6       16.80       16.19      0.91 o 
   3   9   6       48.95       49.15      2.25 o 
   4   9   6      129.51      118.02      2.91 o 
   5   9   6       18.29       17.11      1.33 o 
   6   9   6       41.48       40.85      3.34 o 
   7   9   6        3.49        0.60      2.80 o 
   8   9   6        0.24       -0.71      1.76 o 
   9   9   6       10.33        8.87      2.28 o 
   0  10   6        7.56        6.91      2.05 o 
   1  10   6        9.81        9.46      2.60 o 
   2  10   6        0.32        0.28      0.69 o 
   3  10   6       65.38       63.52      5.74 o 
   4  10   6       94.10       85.21      3.99 o 
   5  10   6        2.10        1.43      1.31 o 
   6  10   6        1.14        2.46      1.55 o 
   7  10   6       55.08       54.78      3.26 o 
   8  10   6      113.61      107.49     13.19 o 
   9  10   6       10.83        9.13      2.88 o 
   1  11   6        0.38        1.29      3.66 o 
   2  11   6       38.99       37.20      5.79 o 
   3  11   6       79.32       76.21     12.97 o 
   4  11   6       39.39       38.99      6.33 o 
   5  11   6       82.47       78.34      7.67 o 
   6  11   6        0.69        0.94      1.60 o 
   7  11   6       39.13       36.24      3.78 o 
   8  11   6       25.47       24.12      2.62 o 
   4  12   6       33.81       47.34      7.09 o 
   5  12   6        7.39        1.93      4.90 o 
  -6  -8   7       13.61       12.78      9.02 o 
  -5  -8   7        8.71        9.86      5.88 o 
  -4  -8   7        5.31        6.11      4.33 o 
  -3  -8   7        0.57       -0.84      3.74 o 
  -2  -8   7       18.37       24.19      5.21 o 
  -1  -8   7       30.58       32.39     14.04 o 
  -8  -7   7        2.11        2.42      5.16 o 
  -7  -7   7        6.85        2.37      4.80 o 
  -6  -7   7       39.34       47.58      6.87 o 
  -5  -7   7      114.38      114.61      8.67 o 
  -4  -7   7       72.12       70.01      5.94 o 
  -3  -7   7      149.34      149.76      7.52 o 
  -2  -7   7       59.57       72.41      7.14 o 
  -1  -7   7      206.25      214.68      9.14 o 
   0  -7   7      172.89      168.18      8.43 o 
   1  -7   7       54.19       45.57      9.83 o 
  -9  -6   7       69.17       87.26     11.53 o 
  -8  -6   7       69.39       63.85     16.15 o 
  -7  -6   7       35.37       44.73      6.89 o 
  -6  -6   7       67.03       78.96      6.04 o 
  -5  -6   7      242.14      255.76     15.13 o 
  -4  -6   7     1086.01     1057.13     22.28 o 
  -3  -6   7      157.69      160.53      7.23 o 
  -2  -6   7      159.96      185.48      9.34 o 
  -1  -6   7      130.97      132.78      6.78 o 
   0  -6   7      328.60      309.19     12.58 o 
   1  -6   7       34.89       28.93      4.96 o 
   2  -6   7       33.61       41.53     10.26 o 
   3  -6   7        6.03       11.20     11.88 o 
  -9  -5   7      123.03      129.49      7.68 o 
  -8  -5   7      103.67      105.46     11.90 o 
  -7  -5   7      149.89      165.55      7.41 o 
  -6  -5   7      218.71      231.93     13.70 o 
  -5  -5   7      278.92      277.49      8.62 o 
  -4  -5   7       44.61       46.41      8.23 o 
  -3  -5   7      538.89      512.77     23.00 o 
  -2  -5   7      206.33      217.37     10.91 o 
  -1  -5   7        1.27        2.26      3.01 o 
   0  -5   7       39.02       43.73      5.48 o 
   1  -5   7      645.52      643.07     17.18 o 
   2  -5   7      163.38      158.51      8.64 o 
   3  -5   7       32.48       35.92      4.17 o 
   4  -5   7        7.68        3.63      4.27 o 
  -9  -4   7       68.93       81.57      8.14 o 
  -8  -4   7      233.82      251.16      9.81 o 
  -7  -4   7      417.13      410.70     10.91 o 
  -6  -4   7       35.60       36.53      8.82 o 
  -5  -4   7        9.00        9.60      4.91 o 
  -4  -4   7        4.60        2.88      3.55 o 
  -3  -4   7       46.73       51.59      7.38 o 
  -2  -4   7       34.47       30.77      4.48 o 
  -1  -4   7      141.72      138.22     10.15 o 
   0  -4   7       10.89        9.58      3.98 o 
   1  -4   7        0.12       -1.17      2.79 o 
   2  -4   7        3.87        4.76      3.25 o 
   3  -4   7        0.57        4.17      3.41 o 
   4  -4   7      146.80      136.66     12.70 o 
   5  -4   7       88.66       62.49     20.44 o 
  -9  -3   7       53.81       57.30     11.41 o 
  -8  -3   7      303.47      289.35      9.03 o 
  -7  -3   7      136.05      135.32      8.87 o 
  -6  -3   7        5.27        8.27      3.95 o 
  -5  -3   7        4.04        3.68      2.82 o 
  -4  -3   7       48.69       45.23      3.94 o 
  -3  -3   7       11.51       13.88      3.04 o 
  -2  -3   7        1.77        2.65      2.49 o 
  -1  -3   7        1.41        3.23      3.37 o 
   0  -3   7      584.74      564.94     19.46 o 
   1  -3   7      684.87      723.15     16.40 o 
   2  -3   7      313.72      308.29      9.39 o 
   3  -3   7      240.46      224.71     13.96 o 
   4  -3   7       91.43       94.32      5.58 o 
   5  -3   7       67.94       77.60     12.50 o 
   6  -3   7       83.96      114.53     11.41 o 
  -9  -2   7       18.30       19.77      5.55 o 
  -8  -2   7       18.95       21.07      3.96 o 
  -7  -2   7        1.19        2.22      2.69 o 
  -6  -2   7       48.04       52.67     11.57 o 
  -5  -2   7       34.85       37.04      4.05 o 
  -4  -2   7      326.52      318.30      7.40 o 
  -3  -2   7      550.57      542.60     12.03 o 
  -2  -2   7      113.21      108.85      7.51 o 
  -1  -2   7      668.72      670.14     15.92 o 
   0  -2   7     1189.39     1157.33     29.48 o 
   1  -2   7     1360.78     1335.77     32.64 o 
   2  -2   7      892.19      874.23     15.60 o 
   3  -2   7      158.18      167.71      6.95 o 
   4  -2   7      121.27      129.54      7.36 o 
   5  -2   7       61.24       56.86      5.34 o 
   6  -2   7       89.56       85.29      9.00 o 
   7  -2   7       11.47       18.18      7.54 o 
  -9  -1   7        7.89        6.39      5.69 o 
  -8  -1   7       29.00       32.19      5.21 o 
  -7  -1   7      188.93      188.02      7.17 o 
  -6  -1   7      447.31      447.73      9.08 o 
  -5  -1   7       71.28       79.50      3.80 o 
  -4  -1   7      594.90      584.97     11.83 o 
  -3  -1   7      678.78      650.89     10.91 o 
  -2  -1   7     2208.91     2310.06     41.15 o 
  -1  -1   7      382.91      354.43      6.55 o 
   0  -1   7     1348.44     1387.61     20.23 o 
   1  -1   7     1291.58     1239.49     19.73 o 
   2  -1   7      908.63      889.32     16.35 o 
   3  -1   7      314.77      309.16      6.82 o 
   4  -1   7       12.41       15.27      3.39 o 
   5  -1   7       34.10       30.39      2.75 o 
   6  -1   7        7.58       11.58      9.42 o 
   7  -1   7      181.65      179.64     12.09 o 
  -9   0   7      125.76      138.43      9.75 o 
  -8   0   7      123.24      124.08      8.35 o 
  -7   0   7      315.95      328.36      9.17 o 
  -6   0   7      529.53      513.87     11.53 o 
  -5   0   7      836.88      762.98     12.68 o 
  -4   0   7       48.62       48.41      2.97 o 
  -3   0   7     1461.38     1439.14     24.10 o 
  -2   0   7     1311.91     1281.54     33.33 o 
  -1   0   7     3009.99     3165.46     54.09 o 
   0   0   7      735.93      715.92     10.45 o 
   1   0   7      506.98      477.92     18.42 o 
   2   0   7       23.28       29.70      3.07 o 
   3   0   7      168.55      157.39      4.23 o 
   4   0   7      156.22      161.93      5.77 o 
   5   0   7       29.09       28.56      1.43 o 
   6   0   7       20.25       25.89      9.65 o 
   7   0   7        3.06        5.69      9.67 o 
   8   0   7       13.41       12.32      6.42 o 
  -9   1   7      232.72      226.31     11.33 o 
  -8   1   7      249.28      224.07     10.02 o 
  -7   1   7      413.63      373.16     18.50 o 
  -6   1   7      229.62      210.53      5.22 o 
  -5   1   7      327.96      297.35     10.72 o 
  -4   1   7        3.67        4.86      1.66 o 
  -3   1   7       55.11       37.56      5.09 o 
  -2   1   7     1392.43     1387.44     29.01 o 
  -1   1   7      841.58      853.78     12.52 o 
   0   1   7       24.47       28.99      3.68 o 
   1   1   7      343.68      364.58      5.23 o 
   2   1   7        0.36        6.82      5.31 o 
   3   1   7       37.38       36.61      2.63 o 
   4   1   7        1.35        1.72      0.93 o 
   5   1   7       46.30       49.79      3.30 o 
   6   1   7      174.65      178.89     10.14 o 
   7   1   7      307.94      329.01     20.78 o 
   8   1   7       87.04       83.04     20.97 o 
  -8   2   7      197.69      182.60      4.44 o 
  -7   2   7      111.24      115.72      8.35 o 
  -6   2   7      410.82      374.62     16.37 o 
  -5   2   7       54.26       67.95      4.32 o 
  -4   2   7       74.14       81.33      2.60 o 
  -3   2   7       70.92       70.76      2.23 o 
  -2   2   7      557.13      588.92     19.15 o 
  -1   2   7      147.92      144.93      3.91 o 
   0   2   7        1.44        4.58      1.05 o 
   1   2   7       30.06       37.23      1.55 o 
   2   2   7     2983.83     3230.68     54.92 o 
   3   2   7       57.85       58.26      1.75 o 
   4   2   7      156.77      156.73      2.97 o 
   5   2   7      225.27      237.91      3.86 o 
   6   2   7      961.58      986.08     24.87 o 
   7   2   7      350.62      330.21     10.66 o 
   8   2   7      190.14      183.95      6.22 o 
   9   2   7       90.67       90.97     14.32 o 
  -8   3   7       30.21       27.23      4.42 o 
  -7   3   7       12.85       15.47      1.57 o 
  -6   3   7        0.13        1.30      1.41 o 
  -5   3   7      441.63      414.86      7.87 o 
  -4   3   7       89.27       83.06      2.76 o 
  -3   3   7      224.53      213.36      5.21 o 
  -2   3   7      432.76      408.92      9.64 o 
  -1   3   7      918.82      920.46     28.96 o 
   0   3   7       26.03       32.94      1.49 o 
   1   3   7      245.09      219.05      2.47 o 
   2   3   7      495.96      442.90     11.29 o 
   3   3   7     3624.35     4081.64     73.20 o 
   4   3   7      590.79      613.43      8.54 o 
   5   3   7      136.80      148.64      3.41 o 
   6   3   7      150.34      134.26      3.11 o 
   7   3   7      376.02      369.21      7.95 o 
   8   3   7      164.76      166.32      6.86 o 
   9   3   7       40.64       47.08      5.72 o 
  -7   4   7       89.39       90.15      4.64 o 
  -6   4   7       69.49       72.42      2.79 o 
  -5   4   7      197.94      190.47      6.53 o 
  -4   4   7        7.93        6.97      1.20 o 
  -3   4   7       63.73       52.90      2.65 o 
  -2   4   7      305.82      287.71      4.84 o 
  -1   4   7     1835.82     1851.86     82.46 o 
   0   4   7     2931.94     3111.45     62.15 o 
   1   4   7      968.34      982.25     25.21 o 
   2   4   7      110.39      103.19      2.87 o 
   3   4   7      399.63      394.12      4.26 o 
   4   4   7      571.19      582.56      6.75 o 
   5   4   7        3.50        4.81      1.04 o 
   6   4   7       46.57       48.19      1.73 o 
   7   4   7       77.07       77.39      2.69 o 
   8   4   7      113.04      104.46      4.23 o 
   9   4   7       19.64       18.46      3.07 o 
  10   4   7        1.21        2.08      3.68 o 
  -7   5   7       78.98       84.08      5.58 o 
  -6   5   7      839.43      795.76     13.62 o 
  -5   5   7      597.10      576.88     17.81 o 
  -4   5   7      257.91      260.07      6.28 o 
  -3   5   7       41.37       46.22      1.71 o 
  -2   5   7      840.40      876.95     21.39 o 
  -1   5   7     1730.67     1844.59     39.62 o 
   0   5   7     2994.77     3311.76     83.71 o 
   1   5   7     1179.21     1193.60     26.34 o 
   2   5   7      140.05      146.12      5.51 o 
   3   5   7      164.68      151.30      1.94 o 
   4   5   7      107.91       96.11      5.32 o 
   5   5   7       81.21       82.04      1.64 o 
   6   5   7        2.35        2.40      1.19 o 
   7   5   7        0.37       -0.23      1.11 o 
   8   5   7        0.32        0.50      1.77 o 
   9   5   7        1.84        3.37      2.92 o 
  10   5   7       14.00       11.19      3.15 o 
  -6   6   7       80.47       70.84      2.38 o 
  -5   6   7      412.51      425.84      9.10 o 
  -4   6   7      224.63      226.54      6.64 o 
  -3   6   7      259.56      258.68      6.10 o 
  -2   6   7      140.44      130.55      2.11 o 
  -1   6   7      724.24      685.37      7.55 o 
   0   6   7      646.90      657.60      6.48 o 
   1   6   7      409.08      400.39     10.72 o 
   2   6   7       68.26       66.67      5.02 o 
   3   6   7       13.72       10.57      2.88 o 
   4   6   7      308.41      319.70      4.33 o 
   5   6   7      183.79      188.10      2.64 o 
   6   6   7        3.71        5.75      1.19 o 
   7   6   7       92.73       99.77      2.43 o 
   8   6   7       37.58       43.65      1.99 o 
   9   6   7       32.36       30.65      3.58 o 
  10   6   7       32.58       30.06      3.35 o 
  -5   7   7        5.54        7.12      1.34 o 
  -4   7   7       84.06       77.91      4.87 o 
  -3   7   7       89.17       90.31      3.00 o 
  -2   7   7        4.17        6.76      2.30 o 
  -1   7   7       11.94       12.01      0.89 o 
   0   7   7        7.60        7.90      0.73 o 
   1   7   7       31.16       34.78      3.17 o 
   2   7   7      192.03      191.31      6.40 o 
   3   7   7      131.84      140.65      4.72 o 
   4   7   7       39.80       38.39      1.75 o 
   5   7   7       41.05       37.61      3.00 o 
   6   7   7        7.91        3.92      1.87 o 
   7   7   7      126.56      148.21      3.61 o 
   8   7   7      155.66      154.11      3.32 o 
   9   7   7       88.00       70.23      4.33 o 
  10   7   7       13.73       11.78      3.22 o 
  -4   8   7        0.05        0.33      1.82 o 
  -3   8   7        0.28        1.82      1.25 o 
  -2   8   7        0.15        1.41      1.07 o 
  -1   8   7      198.35      198.07      3.05 o 
   0   8   7       92.35      102.42      1.91 o 
   1   8   7      184.52      180.73      4.60 o 
   2   8   7      145.56      151.43      5.22 o 
   3   8   7      517.13      536.11     29.30 o 
   4   8   7      164.17      151.69      5.78 o 
   5   8   7      164.68      150.54      7.50 o 
   6   8   7      145.09      138.33      3.58 o 
   7   8   7      105.25       99.24      3.15 o 
   8   8   7      112.22      103.35      5.25 o 
   9   8   7       73.34       81.16      4.95 o 
  10   8   7       74.11       69.97      3.72 o 
  -3   9   7       16.80       23.00      3.92 o 
  -2   9   7       20.35       22.21      1.72 o 
  -1   9   7       61.12       64.67      3.29 o 
   0   9   7      427.84      428.76      8.37 o 
   1   9   7      343.25      349.32      8.79 o 
   2   9   7       34.40       29.78      0.90 o 
   3   9   7       66.25       51.81      6.97 o 
   4   9   7      482.76      428.09     38.35 o 
   5   9   7      216.79      214.80      7.87 o 
   6   9   7      153.56      135.16      6.30 o 
   7   9   7      111.38      105.33      9.31 o 
   8   9   7       16.47       18.60      3.00 o 
   9   9   7        1.77        1.07      2.28 o 
  -1  10   7      100.94      101.46      6.84 o 
   0  10   7      282.08      282.04      9.49 o 
   1  10   7      208.52      214.67     10.41 o 
   2  10   7      109.61      117.38     11.46 o 
   3  10   7       39.84       37.02      5.81 o 
   4  10   7        2.58        1.64      1.15 o 
   5  10   7      184.74      152.51     19.12 o 
   6  10   7       16.15       18.26      1.51 o 
   7  10   7       12.41        9.76      2.55 o 
   8  10   7        2.11        1.94      1.86 o 
   9  10   7        0.44       -1.53      3.98 o 
   1  11   7       93.61      106.98     13.15 o 
   2  11   7      130.26      132.64      8.73 o 
   3  11   7       17.75       25.54      5.66 o 
   4  11   7       17.60       17.53      5.55 o 
   5  11   7       37.69       35.34     11.60 o 
   6  11   7       14.13       11.58      5.34 o 
   7  11   7        0.51        0.08      3.95 o 
  -7  -7   8       28.19       28.35      5.77 o 
  -6  -7   8       23.10       29.60      7.01 o 
  -5  -7   8        3.04        5.31      4.32 o 
  -4  -7   8       35.36       23.88      5.05 o 
  -3  -7   8       37.79       39.51      5.61 o 
  -2  -7   8        6.43        7.79      4.36 o 
  -1  -7   8        0.76        1.45      4.02 o 
   0  -7   8        7.30       10.22      4.96 o 
  -8  -6   8       34.94       31.89      5.70 o 
  -7  -6   8        8.35        8.08      4.44 o 
  -6  -6   8        7.53        9.96      4.26 o 
  -5  -6   8        6.72        7.36      4.98 o 
  -4  -6   8       17.81       14.51      4.39 o 
  -3  -6   8        0.81        1.00      4.27 o 
  -2  -6   8        1.89        5.08      4.51 o 
  -1  -6   8       59.40       50.22      6.61 o 
   0  -6   8      199.96      190.44     20.91 o 
   1  -6   8      124.27      145.00      9.65 o 
   2  -6   8       70.63       76.59     12.40 o 
  -8  -5   8        0.40       -1.41      3.77 o 
  -7  -5   8       13.41       16.08      4.44 o 
  -6  -5   8        0.46       -0.12      4.09 o 
  -5  -5   8      110.25      102.69      6.17 o 
  -4  -5   8      199.42      182.78      8.96 o 
  -3  -5   8      204.29      212.11      9.80 o 
  -2  -5   8      211.18      225.44      9.41 o 
  -1  -5   8      197.95      224.81     10.04 o 
   0  -5   8      155.75      167.10      9.55 o 
   1  -5   8        6.47        4.53      4.91 o 
   2  -5   8       87.47       75.51      6.18 o 
   3  -5   8       62.62       58.51      2.59 o 
  -9  -4   8       10.65        9.93      5.16 o 
  -8  -4   8       31.53       36.02      5.13 o 
  -7  -4   8       82.48       93.02      8.27 o 
  -6  -4   8      291.31      307.20      9.19 o 
  -5  -4   8      248.80      222.66      9.24 o 
  -4  -4   8      236.32      228.58     10.87 o 
  -3  -4   8      704.89      696.38     16.64 o 
  -2  -4   8      530.78      518.31     11.57 o 
  -1  -4   8      424.13      436.49     22.37 o 
   0  -4   8        6.15        7.30      5.23 o 
   1  -4   8      142.48      138.92     10.49 o 
   2  -4   8       12.43       10.09      4.47 o 
   3  -4   8       99.48      106.74      6.50 o 
   4  -4   8       14.72       16.08      4.73 o 
  -9  -3   8       88.50      101.12      8.84 o 
  -8  -3   8      241.34      246.67      8.56 o 
  -7  -3   8      285.20      286.88     10.74 o 
  -6  -3   8      324.07      336.35     10.55 o 
  -5  -3   8      537.09      517.04     16.16 o 
  -4  -3   8      303.80      309.11      7.99 o 
  -3  -3   8      157.61      160.43      7.14 o 
  -2  -3   8      265.39      255.81      7.08 o 
  -1  -3   8      489.51      524.96     16.97 o 
   0  -3   8      935.69      914.93     27.18 o 
   1  -3   8      134.26      150.27      7.33 o 
   2  -3   8       18.32       22.33      3.69 o 
   3  -3   8       20.17       22.54      5.05 o 
   4  -3   8        0.00       -1.32      3.88 o 
   5  -3   8       20.15       21.75      4.95 o 
  -9  -2   8       64.97       77.55      5.71 o 
  -8  -2   8      184.68      185.36      7.22 o 
  -7  -2   8      259.92      258.81     12.60 o 
  -6  -2   8      255.45      261.51      8.41 o 
  -5  -2   8       44.19       35.50      6.37 o 
  -4  -2   8      358.07      352.64      8.01 o 
  -3  -2   8      107.18      106.50      5.67 o 
  -2  -2   8      372.71      322.19      8.73 o 
  -1  -2   8      376.21      317.11      8.67 o 
   0  -2   8      753.25      751.99     24.43 o 
   1  -2   8       12.72       16.58      3.06 o 
   2  -2   8      134.56      142.55      6.97 o 
   3  -2   8        7.81        7.66      3.75 o 
   4  -2   8       71.41       68.32      4.80 o 
   5  -2   8       50.49       48.97      6.11 o 
   6  -2   8      130.54      119.97     10.92 o 
  -9  -1   8      216.49      213.95      8.09 o 
  -8  -1   8       21.58       17.94      3.63 o 
  -7  -1   8        0.96        2.85      3.50 o 
  -6  -1   8        4.31        3.73      3.20 o 
  -5  -1   8      193.43      190.54      6.57 o 
  -4  -1   8      151.06      156.38      5.64 o 
  -3  -1   8       32.22       37.15      3.05 o 
  -2  -1   8       17.29       19.10      3.28 o 
  -1  -1   8       67.48       51.74      4.13 o 
   0  -1   8      834.39      866.97     19.60 o 
   1  -1   8      385.00      392.30      7.89 o 
   2  -1   8      219.61      214.92      6.96 o 
   3  -1   8      492.70      493.97     11.46 o 
   4  -1   8        2.08        2.32      2.45 o 
   5  -1   8       88.10       76.49      6.13 o 
   6  -1   8       72.02       87.30      8.22 o 
   7  -1   8      185.62      224.77     13.18 o 
  -9   0   8       41.53       32.32      7.11 o 
  -8   0   8       29.77       38.39      6.16 o 
  -7   0   8        4.65        5.94      3.18 o 
  -6   0   8        3.02        1.89      2.16 o 
  -5   0   8       74.18       60.04      7.26 o 
  -4   0   8        1.41        2.08      2.46 o 
  -3   0   8      638.87      645.12     12.09 o 
  -2   0   8     1035.93      974.14     15.04 o 
  -1   0   8     2708.88     2610.16     57.66 o 
   0   0   8      875.06      881.55     15.06 o 
   1   0   8      895.03      960.08     14.82 o 
   2   0   8      693.44      679.98     10.95 o 
   3   0   8      445.10      417.35     11.29 o 
   4   0   8      394.19      396.81     20.36 o 
   5   0   8       24.90       31.43      1.27 o 
   6   0   8       58.03       58.91      4.07 o 
   7   0   8       94.24      115.86      9.04 o 
   8   0   8      164.82      162.29     11.99 o 
  -8   1   8        2.62        0.52      3.64 o 
  -7   1   8       39.30       23.22      8.31 o 
  -6   1   8       35.30       36.12      3.77 o 
  -5   1   8      148.97      153.57      4.08 o 
  -4   1   8      215.03      210.04      6.30 o 
  -3   1   8      306.57      297.74      7.78 o 
  -2   1   8     1650.59     1723.78     38.83 o 
  -1   1   8     1223.42     1260.39     24.93 o 
   0   1   8     1502.48     1521.10     22.39 o 
   1   1   8      383.55      359.32      6.43 o 
   2   1   8      379.57      358.97      6.10 o 
   3   1   8      373.55      363.97      6.30 o 
   4   1   8      385.57      379.30      5.70 o 
   5   1   8      279.65      260.55      4.24 o 
   6   1   8      112.58      107.56      6.41 o 
   7   1   8       39.30       35.39     10.63 o 
   8   1   8       13.82       12.63      4.22 o 
  -8   2   8       52.49       70.63     11.13 o 
  -7   2   8      215.97      204.74     13.56 o 
  -6   2   8      753.08      717.61     17.96 o 
  -5   2   8       95.58      105.40      3.80 o 
  -4   2   8      152.80      142.83      3.88 o 
  -3   2   8      672.95      677.52      9.59 o 
  -2   2   8      627.36      603.36     19.53 o 
  -1   2   8     1980.62     2003.75     40.62 o 
   0   2   8      886.79      868.42     12.05 o 
   1   2   8      104.24       86.38      2.30 o 
   2   2   8       27.58       23.55      1.46 o 
   3   2   8      108.14      110.45      2.46 o 
   4   2   8       23.44       24.32      1.83 o 
   5   2   8      129.27      135.81      3.25 o 
   6   2   8      122.16      124.27      3.60 o 
   7   2   8        0.01        0.22      0.63 o 
   8   2   8       66.56       62.50      8.75 o 
   9   2   8       17.60       17.29      4.20 o 
  -8   3   8      146.45      158.31     11.91 o 
  -7   3   8      179.81      170.70      7.15 o 
  -6   3   8      164.36      146.45      4.59 o 
  -5   3   8      480.11      421.55      7.02 o 
  -4   3   8      739.19      702.31     14.96 o 
  -3   3   8      190.70      191.49      3.35 o 
  -2   3   8      700.24      681.42     13.73 o 
  -1   3   8      281.88      244.42      3.08 o 
   0   3   8      552.07      531.98      8.37 o 
   1   3   8        0.51        0.73      0.69 o 
   2   3   8        5.90        6.98      0.78 o 
   3   3   8       45.64       47.15      2.02 o 
   4   3   8       18.96       23.31      2.02 o 
   5   3   8       13.63       14.10      1.60 o 
   6   3   8      180.18      176.69      5.32 o 
   7   3   8       84.78       82.12      2.09 o 
   8   3   8       45.85       52.19      3.61 o 
   9   3   8       41.51       41.31      4.08 o 
  -7   4   8       29.87       29.93      5.27 o 
  -6   4   8      100.40      106.13      3.44 o 
  -5   4   8       97.45       99.22      2.46 o 
  -4   4   8       55.88       67.33      2.90 o 
  -3   4   8      342.28      329.78      6.45 o 
  -2   4   8       24.10       26.03      2.31 o 
  -1   4   8       59.04       56.28      2.32 o 
   0   4   8       86.94       98.20      2.91 o 
   1   4   8       90.57      102.01      2.06 o 
   2   4   8        7.38       11.67      1.43 o 
   3   4   8       60.88       61.04      2.59 o 
   4   4   8       16.16       22.26      1.47 o 
   5   4   8     1084.12     1070.48     13.76 o 
   6   4   8      430.50      432.52     11.15 o 
   7   4   8      153.38      155.86      4.45 o 
   8   4   8       38.23       49.42      3.18 o 
   9   4   8       63.37       55.16      6.11 o 
  -6   5   8        0.15        2.04      3.28 o 
  -5   5   8       16.57       16.12      3.74 o 
  -4   5   8        3.74        3.74      2.05 o 
  -3   5   8      182.22      188.93      5.13 o 
  -2   5   8      101.76      104.47      1.93 o 
  -1   5   8        9.71        7.59      0.84 o 
   0   5   8      468.24      441.40     11.18 o 
   1   5   8      910.83      845.68     25.06 o 
   2   5   8      338.67      369.40      9.78 o 
   3   5   8      254.75      245.42      3.48 o 
   4   5   8      829.83      858.58      9.85 o 
   5   5   8      236.81      223.38      3.59 o 
   6   5   8      275.20      287.82      6.59 o 
   7   5   8      202.85      191.90      5.57 o 
   8   5   8      116.91      113.12      4.62 o 
   9   5   8       25.70       30.43      4.26 o 
  -6   6   8        1.94        0.65      1.19 o 
  -5   6   8       70.43       75.44      2.22 o 
  -4   6   8       40.96       44.80      3.06 o 
  -3   6   8       16.02       15.54      1.94 o 
  -2   6   8      476.47      458.22     10.91 o 
  -1   6   8     1048.64     1027.65     11.36 o 
   0   6   8     1123.40     1131.61     26.22 o 
   1   6   8      274.62      269.29      8.56 o 
   2   6   8     1228.25     1268.29     37.53 o 
   3   6   8      386.64      381.16     10.86 o 
   4   6   8        4.99        6.55      0.72 o 
   5   6   8       22.83       21.89      1.68 o 
   6   6   8      257.86      250.17      4.61 o 
   7   6   8      154.59      152.10      4.68 o 
   8   6   8       25.57       28.52      6.40 o 
   9   6   8       78.01       79.94      6.15 o 
  -5   7   8       34.24       31.13      1.70 o 
  -4   7   8       81.35       83.85      4.13 o 
  -3   7   8      184.97      189.09      5.10 o 
  -2   7   8      139.36      151.50      4.79 o 
  -1   7   8     1162.89     1180.06     14.56 o 
   0   7   8      403.17      439.93     12.36 o 
   1   7   8      416.52      432.71     18.68 o 
   2   7   8       23.20       24.45      3.01 o 
   3   7   8      132.25      153.60      5.09 o 
   4   7   8        3.71        5.14      0.48 o 
   5   7   8       30.96       31.76      1.13 o 
   6   7   8      125.28      132.59      3.23 o 
   7   7   8       10.28        9.74      1.85 o 
   8   7   8        0.34        0.20      1.65 o 
   9   7   8       22.37       28.29      2.47 o 
  -4   8   8       87.05       92.53      2.61 o 
  -3   8   8      265.12      258.13      7.19 o 
  -2   8   8      376.82      368.71      5.76 o 
  -1   8   8        8.03        7.89      0.72 o 
   0   8   8      298.21      309.60     16.51 o 
   1   8   8       89.23       94.49      6.49 o 
   2   8   8       88.24       87.96      4.43 o 
   3   8   8        8.68       10.98      3.68 o 
   4   8   8      162.36      169.33      8.81 o 
   5   8   8        8.69        9.21      1.14 o 
   6   8   8       38.33       46.16      3.75 o 
   7   8   8        0.48        0.22      1.02 o 
   8   8   8       53.68       60.23      2.58 o 
   9   8   8       59.58       62.92      2.39 o 
  -3   9   8       48.04       47.29      4.40 o 
  -2   9   8       36.44       42.45      8.65 o 
  -1   9   8       48.72       61.45      5.62 o 
   0   9   8        0.71       -0.76      3.58 o 
   1   9   8        0.26        0.33      2.47 o 
   2   9   8        9.46        8.86      3.96 o 
   3   9   8      148.92      149.31      9.53 o 
   4   9   8        2.18        5.39      3.05 o 
   5   9   8       12.43       11.13      1.65 o 
   6   9   8       71.64       81.52      3.01 o 
   7   9   8       69.97       70.64      2.10 o 
   8   9   8       25.06       23.68      1.79 o 
   9   9   8       19.04       16.29      4.14 o 
  -1  10   8        3.85        2.97      7.05 o 
   0  10   8       63.56       61.85      6.46 o 
   1  10   8       50.75       62.09      4.69 o 
   2  10   8       34.31       35.61      5.49 o 
   3  10   8       59.31       68.27      6.12 o 
   4  10   8        7.08        7.93      3.51 o 
   5  10   8       82.46       84.20      6.95 o 
   6  10   8       92.80      100.61      7.54 o 
   7  10   8       89.63       86.95      6.91 o 
   8  10   8        9.00        8.43      7.34 o 
   1  11   8      119.56      131.56      6.30 o 
   2  11   8      183.74      204.89      9.95 o 
   3  11   8       48.19       55.93      5.30 o 
   4  11   8      142.99      102.40     73.91 o 
   5  11   8       54.30       56.47      7.10 o 
   6  11   8       95.48       99.38      8.45 o 
   7  11   8       16.99       22.46      5.77 o 
  -5  -7   9       63.87       78.59     12.82 o 
  -4  -7   9       34.69       36.03      7.60 o 
  -3  -7   9       65.47       67.97      7.88 o 
  -2  -7   9      100.68      111.53      7.84 o 
  -7  -6   9       34.29       33.08      6.95 o 
  -6  -6   9       55.34       68.01     14.85 o 
  -5  -6   9       54.44       49.41      7.69 o 
  -4  -6   9      117.11      122.53      7.28 o 
  -3  -6   9       92.76       93.04      7.66 o 
  -2  -6   9       75.05       74.83      6.38 o 
  -1  -6   9       24.87       28.20      6.81 o 
   0  -6   9       56.22       59.21      6.44 o 
   1  -6   9        0.36        0.89      4.08 o 
  -8  -5   9       68.69       93.80      7.05 o 
  -7  -5   9       85.77      104.57      8.25 o 
  -6  -5   9       80.83       99.46     11.71 o 
  -5  -5   9       73.28       71.93     13.42 o 
  -4  -5   9       87.89       80.38      7.21 o 
  -3  -5   9      149.98      145.27      7.23 o 
  -2  -5   9        0.10        0.34      3.17 o 
  -1  -5   9        3.34        0.36      3.88 o 
   0  -5   9      175.39      170.84     15.85 o 
   1  -5   9       37.08       32.91     15.36 o 
   2  -5   9       53.74       56.78      9.50 o 
  -8  -4   9       25.45       25.34      4.99 o 
  -7  -4   9        0.43        2.60      6.57 o 
  -6  -4   9        2.55        6.46      4.41 o 
  -5  -4   9       66.83       69.58      9.47 o 
  -4  -4   9        9.09        4.69      3.32 o 
  -3  -4   9       29.40       32.23      5.12 o 
  -2  -4   9        8.76        6.61      4.31 o 
  -1  -4   9      193.64      201.52     17.55 o 
   0  -4   9      168.66      176.64      9.01 o 
   1  -4   9      251.87      265.75      9.07 o 
   2  -4   9        6.39        7.51      5.13 o 
   3  -4   9       62.33       86.60      7.70 o 
   4  -4   9       49.71       57.23      6.32 o 
  -8  -3   9        4.30        6.89      3.79 o 
  -7  -3   9        0.07        2.74      3.93 o 
  -6  -3   9       28.74       36.61      5.87 o 
  -5  -3   9      460.16      446.50     12.54 o 
  -4  -3   9      104.49      101.01      7.54 o 
  -3  -3   9       21.44       20.94      3.51 o 
  -2  -3   9      706.87      697.96     19.78 o 
  -1  -3   9      209.48      215.52      8.89 o 
   0  -3   9        6.74        6.77      2.97 o 
   1  -3   9       72.21       92.99     13.64 o 
   2  -3   9      569.08      575.23     13.38 o 
   3  -3   9       55.04       54.37      6.46 o 
   4  -3   9       66.61       66.72      9.56 o 
   5  -3   9      153.45      174.83      8.90 o 
  -9  -2   9        0.99        6.06      4.38 o 
  -8  -2   9       49.10       53.10      4.92 o 
  -7  -2   9      102.31      111.55      6.50 o 
  -6  -2   9      328.05      301.68      8.08 o 
  -5  -2   9       67.22       65.94      4.22 o 
  -4  -2   9     1046.42     1032.90     21.21 o 
  -3  -2   9     1105.85     1086.63     19.39 o 
  -2  -2   9      495.46      477.45      9.80 o 
  -1  -2   9       76.84       63.38      3.99 o 
   0  -2   9      321.56      344.76      9.65 o 
   1  -2   9      179.23      163.53      7.15 o 
   2  -2   9       94.61       87.30      5.54 o 
   3  -2   9      335.25      330.73     13.95 o 
   4  -2   9       70.01       76.55      5.96 o 
   5  -2   9       13.36       18.52      4.42 o 
   6  -2   9       12.92       16.01      7.38 o 
  -9  -1   9       55.84       54.94      6.06 o 
  -8  -1   9       81.16       61.60      4.80 o 
  -7  -1   9      450.84      426.11     14.99 o 
  -6  -1   9      102.79      107.92      4.67 o 
  -5  -1   9      338.18      341.90     13.43 o 
  -4  -1   9       83.22       72.95      4.40 o 
  -3  -1   9      587.66      591.92     10.64 o 
  -2  -1   9      613.25      628.56     12.95 o 
  -1  -1   9     1346.11     1331.10     34.25 o 
   0  -1   9      291.24      283.82      7.57 o 
   1  -1   9        3.31        4.09      2.29 o 
   2  -1   9       65.52       68.16      3.75 o 
   3  -1   9        4.83        5.29      3.36 o 
   4  -1   9        7.62        8.20      2.97 o 
   5  -1   9       14.54       15.48      1.90 o 
   6  -1   9        2.01        1.99      5.09 o 
  -8   0   9      213.16      216.79      7.16 o 
  -7   0   9       62.21       75.06      5.52 o 
  -6   0   9      133.06      129.32      6.37 o 
  -5   0   9      258.79      249.58      5.82 o 
  -4   0   9      132.26      128.50      4.01 o 
  -3   0   9       96.94       88.43      3.42 o 
  -2   0   9      841.72      807.95     13.03 o 
  -1   0   9     1427.91     1371.93     24.17 o 
   0   0   9       94.22       92.20      4.29 o 
   1   0   9        4.56        3.31      1.92 o 
   2   0   9      171.91      157.81      5.65 o 
   3   0   9       24.14       20.77      4.69 o 
   4   0   9       76.63       74.28     12.07 o 
   5   0   9       76.81       72.04      3.01 o 
   6   0   9      103.47      103.80     13.75 o 
   7   0   9       42.24       38.06      7.07 o 
  -8   1   9       11.74       15.05      5.03 o 
  -7   1   9       50.26       45.58      4.10 o 
  -6   1   9      136.21      129.61      4.32 o 
  -5   1   9       39.30       43.28      2.73 o 
  -4   1   9      191.35      185.72      4.50 o 
  -3   1   9      404.94      393.43      6.70 o 
  -2   1   9        0.59        2.14      2.00 o 
  -1   1   9      182.29      188.36      4.75 o 
   0   1   9       55.42       56.95      2.41 o 
   1   1   9      200.50      197.90      6.99 o 
   2   1   9      255.64      259.67      4.89 o 
   3   1   9       41.99       44.07      2.54 o 
   4   1   9       89.16       85.44      3.12 o 
   5   1   9      168.45      145.09      4.13 o 
   6   1   9      187.41      167.24      4.01 o 
   7   1   9       67.74       86.23     12.81 o 
   8   1   9       69.56       65.12      7.85 o 
  -8   2   9        0.60        0.25      6.40 o 
  -7   2   9        0.57        3.67      3.47 o 
  -6   2   9       10.61        9.02      3.51 o 
  -5   2   9        0.30        2.00      2.16 o 
  -4   2   9        1.83        4.78      1.68 o 
  -3   2   9      448.04      420.89      8.94 o 
  -2   2   9     1005.70      976.08     13.81 o 
  -1   2   9      685.92      652.77     11.10 o 
   0   2   9      581.18      604.07      8.12 o 
   1   2   9      532.32      556.81      8.52 o 
   2   2   9      240.20      237.00      6.41 o 
   3   2   9       54.77       53.60      1.80 o 
   4   2   9      112.12      115.29      4.07 o 
   5   2   9       98.11      107.89      5.06 o 
   6   2   9      208.44      223.53      4.08 o 
   7   2   9      229.67      211.66     14.31 o 
   8   2   9       44.75       39.53     22.31 o 
  -7   3   9       27.75       25.21      4.16 o 
  -6   3   9       60.55       35.62     25.89 o 
  -5   3   9      109.14      116.09      5.02 o 
  -4   3   9      841.60      838.20     22.76 o 
  -3   3   9      468.65      474.30      6.73 o 
  -2   3   9     1133.68     1137.09     19.20 o 
  -1   3   9     1748.01     1841.47     26.35 o 
   0   3   9      474.38      467.78      9.64 o 
   1   3   9      218.41      217.38      6.05 o 
   2   3   9      845.86      802.03      9.42 o 
   3   3   9     1376.03     1364.89     26.47 o 
   4   3   9       91.77       86.35      3.94 o 
   5   3   9      316.74      330.50      6.58 o 
   6   3   9      213.75      205.81      6.75 o 
   7   3   9       72.38       65.02      1.92 o 
   8   3   9       12.50       12.35      2.82 o 
  -7   4   9      101.05       98.18      5.23 o 
  -6   4   9       47.31       53.57      2.41 o 
  -5   4   9      123.59      113.72      5.64 o 
  -4   4   9       91.67       93.99      3.65 o 
  -3   4   9     1100.80     1036.83     18.17 o 
  -2   4   9      898.73      863.20     13.53 o 
  -1   4   9      412.68      416.26     11.78 o 
   0   4   9      362.74      343.13      8.83 o 
   1   4   9      301.32      295.10      4.34 o 
   2   4   9      258.43      242.73      7.47 o 
   3   4   9       71.19       73.17      2.00 o 
   4   4   9     1286.75     1264.67     19.14 o 
   5   4   9      161.63      148.39      3.39 o 
   6   4   9        2.57        1.93      1.29 o 
   7   4   9       23.30       21.91      2.69 o 
   8   4   9        7.62        3.69      2.29 o 
   9   4   9        2.31        2.10      3.07 o 
  -6   5   9       85.98       79.70     10.48 o 
  -5   5   9       81.13       77.92      2.89 o 
  -4   5   9      191.34      182.04      6.46 o 
  -3   5   9       62.69       63.44      3.20 o 
  -2   5   9      422.58      411.79      9.63 o 
  -1   5   9      373.75      383.81      9.13 o 
   0   5   9       13.36       12.76      5.99 o 
   1   5   9       24.54       22.50      3.73 o 
   2   5   9        0.58        0.36      4.63 o 
   3   5   9       99.59      109.11      3.81 o 
   4   5   9      100.79      101.62      1.68 o 
   5   5   9        0.08        0.05      0.90 o 
   6   5   9       32.97       33.10      1.81 o 
   7   5   9       37.34       37.70      2.44 o 
   8   5   9      100.14      101.98      2.75 o 
   9   5   9        0.29       -0.73      3.88 o 
  -5   6   9      178.33      178.37     13.23 o 
  -4   6   9      112.66      113.11      3.66 o 
  -3   6   9      114.63      119.86      2.02 o 
  -2   6   9        8.42        7.73      1.23 o 
  -1   6   9      253.49      244.32      2.24 o 
   0   6   9       22.43       24.15      4.05 o 
   1   6   9        0.40       -0.42      2.82 o 
   2   6   9       58.09       61.20      5.04 o 
   3   6   9       35.58       41.52      8.01 o 
   4   6   9      556.90      533.71      6.08 o 
   5   6   9      705.99      717.68      8.78 o 
   6   6   9       93.61       96.63      2.59 o 
   7   6   9       74.25       78.01      3.91 o 
   8   6   9       56.69       54.62      2.69 o 
   9   6   9       53.56       53.61      4.78 o 
  -5   7   9        3.00        1.27      1.64 o 
  -4   7   9       20.88       25.16      5.89 o 
  -3   7   9        0.99        1.04      0.96 o 
  -2   7   9       60.07       53.76      2.56 o 
  -1   7   9      226.39      220.86      2.46 o 
   0   7   9        3.56        2.50      6.09 o 
   1   7   9       67.32       75.67      5.69 o 
   2   7   9       10.73        9.53      3.83 o 
   3   7   9      309.40      364.89     17.67 o 
   4   7   9      165.76      155.52      7.38 o 
   5   7   9      238.46      246.56      4.91 o 
   6   7   9      333.28      332.25      5.62 o 
   7   7   9       47.28       46.43      2.53 o 
   8   7   9       63.85       57.39      2.98 o 
   9   7   9       17.17       20.30      5.06 o 
  -4   8   9       24.96       27.22      3.65 o 
  -3   8   9       49.84       61.41      8.71 o 
  -2   8   9      318.43      306.79     10.39 o 
  -1   8   9      117.22      120.76      6.72 o 
   0   8   9      370.38      370.99     12.10 o 
   1   8   9      281.02      288.58     10.66 o 
   2   8   9      249.08      247.26      9.88 o 
   3   8   9        5.27        5.78      4.03 o 
   4   8   9        6.72        4.79      2.83 o 
   5   8   9      142.91      128.23      8.92 o 
   6   8   9       82.82       70.84      2.81 o 
   7   8   9       85.16       82.91      4.40 o 
   8   8   9       31.60       26.44     12.05 o 
   9   8   9       33.93       39.39      3.97 o 
  -2   9   9      305.66      320.08     17.11 o 
  -1   9   9      314.55      329.20     11.68 o 
   0   9   9      167.33      200.82      9.20 o 
   1   9   9      138.70      152.07      8.66 o 
   2   9   9      108.55      111.51     14.14 o 
   3   9   9      111.66      125.04      5.75 o 
   4   9   9       32.25       35.52      4.20 o 
   5   9   9       63.97       78.76      6.13 o 
   6   9   9       57.71       49.95      7.31 o 
   7   9   9       10.15        8.54      1.45 o 
   8   9   9        0.16        0.21      1.00 o 
  -1  10   9       88.43       92.32      7.07 o 
   0  10   9       37.06       40.49     11.00 o 
   1  10   9       36.02       36.92     11.54 o 
   2  10   9       76.72       94.38      6.77 o 
   3  10   9       37.98       41.55      4.69 o 
   4  10   9       60.72       78.05      6.84 o 
   5  10   9       15.28       16.09      4.85 o 
   6  10   9        0.97       -2.85      3.21 o 
   7  10   9       29.59       38.02      5.85 o 
   8  10   9       10.56       11.71      8.11 o 
   1  11   9        2.63        3.26      9.32 o 
   2  11   9        5.03        6.23      4.56 o 
   3  11   9       30.71       34.14      5.00 o 
   4  11   9       21.99       25.23      6.19 o 
   5  11   9       35.22       48.14      7.36 o 
   6  11   9        5.41        8.70      5.36 o 
   7  11   9        9.81        9.64      5.30 o 
  -5  -6  10       28.87       38.30      9.14 o 
  -4  -6  10       79.84      104.20      8.84 o 
  -3  -6  10       32.57       41.64      5.88 o 
  -2  -6  10       97.86       94.93      9.29 o 
  -1  -6  10       68.66       79.53      7.11 o 
  -7  -5  10       29.91       22.15      5.23 o 
  -6  -5  10       47.82       47.39      7.27 o 
  -5  -5  10       43.67       50.51      5.65 o 
  -4  -5  10       63.61       68.69      6.01 o 
  -3  -5  10      489.90      500.24     19.99 o 
  -2  -5  10      121.83      137.69      7.20 o 
  -1  -5  10      125.79      138.21      7.50 o 
   0  -5  10       64.13       79.19     10.27 o 
   1  -5  10      188.83      177.97     21.37 o 
  -8  -4  10       52.25       54.10     16.61 o 
  -7  -4  10       95.92      101.12      6.67 o 
  -6  -4  10       74.88       80.15      5.98 o 
  -5  -4  10       99.98      101.63      7.60 o 
  -4  -4  10      212.15      225.11     10.09 o 
  -3  -4  10      123.49      136.14      6.56 o 
  -2  -4  10      517.83      521.43     13.06 o 
  -1  -4  10      112.49      121.20      8.32 o 
   0  -4  10        3.46        1.35      3.38 o 
   1  -4  10       24.15       24.23      4.64 o 
   2  -4  10       62.96       61.34      7.76 o 
   3  -4  10       10.86       12.32      4.81 o 
  -8  -3  10       61.28       66.99     12.74 o 
  -7  -3  10      109.64      131.44      6.73 o 
  -6  -3  10      228.48      203.44     11.05 o 
  -5  -3  10      128.17      125.97      6.14 o 
  -4  -3  10       69.74       78.76      6.10 o 
  -3  -3  10       68.96       74.92      4.83 o 
  -2  -3  10       26.54       29.30      5.06 o 
  -1  -3  10       12.10       10.28      3.36 o 
   0  -3  10      118.13      104.95     13.58 o 
   1  -3  10      141.17      143.47      7.75 o 
   2  -3  10       50.26       50.87      5.86 o 
   3  -3  10        0.33        1.39      6.25 o 
   4  -3  10        2.48        3.42      3.95 o 
  -8  -2  10        2.24        1.87      4.20 o 
  -7  -2  10       71.95       71.19      5.97 o 
  -6  -2  10      135.45      142.28      7.52 o 
  -5  -2  10      104.94      102.92      5.09 o 
  -4  -2  10        0.05        1.88      4.79 o 
  -3  -2  10       30.17       32.51      3.54 o 
  -2  -2  10      105.94      107.40      5.96 o 
  -1  -2  10       71.72       72.99      4.31 o 
   0  -2  10       51.21       55.34      3.97 o 
   1  -2  10      119.73      108.02     10.32 o 
   2  -2  10      163.57      167.51      9.29 o 
   3  -2  10      132.24      137.15      7.91 o 
   4  -2  10      117.26      121.65     11.13 o 
   5  -2  10       77.19       77.14      6.75 o 
  -8  -1  10        0.25       -0.17      3.48 o 
  -7  -1  10      100.49       93.53      5.90 o 
  -6  -1  10        4.11        3.99      2.73 o 
  -5  -1  10        9.65        9.96      2.81 o 
  -4  -1  10        7.40        8.14      4.74 o 
  -3  -1  10      474.24      462.03     10.75 o 
  -2  -1  10      257.71      250.81     12.07 o 
  -1  -1  10       11.10       10.21      3.14 o 
   0  -1  10       18.13       17.57      3.56 o 
   1  -1  10      288.64      288.06      6.96 o 
   2  -1  10      380.13      360.96     10.48 o 
   3  -1  10      313.78      297.62      9.62 o 
   4  -1  10      267.38      252.70      7.67 o 
   5  -1  10      188.38      168.34     11.41 o 
   6  -1  10       45.99       61.42      8.36 o 
  -8   0  10       26.91       24.51      3.77 o 
  -7   0  10      185.53      172.90     11.72 o 
  -6   0  10      432.51      397.09     19.13 o 
  -5   0  10      354.24      336.57      8.78 o 
  -4   0  10      144.93      152.61      7.15 o 
  -3   0  10      545.88      535.71     10.47 o 
  -2   0  10      334.65      334.04      6.61 o 
  -1   0  10      612.23      602.55     14.49 o 
   0   0  10       57.50       51.53      3.50 o 
   1   0  10      230.32      247.78     10.10 o 
   2   0  10      180.54      167.93      4.73 o 
   3   0  10      295.91      281.59     10.35 o 
   4   0  10      170.32      161.16      6.53 o 
   5   0  10       30.44       31.55      2.43 o 
   6   0  10       23.44       20.93      5.84 o 
  -8   1  10      118.71      108.58      7.88 o 
  -7   1  10      100.63      100.87      5.11 o 
  -6   1  10      289.77      283.98     15.60 o 
  -5   1  10      477.14      467.85      8.51 o 
  -4   1  10      578.82      590.20     13.64 o 
  -3   1  10      251.89      239.07      5.94 o 
  -2   1  10     2018.60     2040.11     35.65 o 
  -1   1  10      942.56      963.45     16.22 o 
   0   1  10      297.72      317.18      6.60 o 
   1   1  10        5.28        5.07      1.71 o 
   2   1  10      169.77      175.72      4.15 o 
   3   1  10       56.65       62.01      2.92 o 
   4   1  10       15.87       27.05      4.73 o 
   5   1  10       21.80       23.61      2.36 o 
   6   1  10       15.24       13.24      1.21 o 
   7   1  10        0.41        1.69      4.22 o 
  -7   2  10       27.40       26.14      4.53 o 
  -6   2  10      142.97      136.44      6.38 o 
  -5   2  10      146.58      150.51      4.45 o 
  -4   2  10      359.09      337.34     10.56 o 
  -3   2  10      523.69      504.30      7.68 o 
  -2   2  10      673.44      649.44     10.67 o 
  -1   2  10      738.40      744.95     10.51 o 
   0   2  10      104.46       97.31      3.09 o 
   1   2  10        0.13        1.04      1.60 o 
   2   2  10       38.67       39.21      2.50 o 
   3   2  10        1.01        3.37      1.42 o 
   4   2  10       34.58       34.30      1.74 o 
   5   2  10       41.96       42.57      2.13 o 
   6   2  10        8.34        9.81      1.38 o 
   7   2  10       49.80       54.36      5.77 o 
   8   2  10       26.33       17.82      3.98 o 
  -7   3  10       30.64       25.25      4.13 o 
  -6   3  10       22.58       22.98      4.23 o 
  -5   3  10      326.49      277.98      7.93 o 
  -4   3  10      107.11      103.50      2.76 o 
  -3   3  10       33.87       34.78      3.24 o 
  -2   3  10      105.85      109.24      3.72 o 
  -1   3  10      186.45      195.75      3.00 o 
   0   3  10       11.07        9.51      1.19 o 
   1   3  10       85.68       80.87      3.33 o 
   2   3  10      100.29       97.40      1.95 o 
   3   3  10      720.41      729.55     11.26 o 
   4   3  10       23.58       23.32      2.95 o 
   5   3  10      130.67      128.25      3.75 o 
   6   3  10       84.31       85.60      2.98 o 
   7   3  10       93.42       91.90      5.23 o 
   8   3  10       16.85       20.60      6.89 o 
  -7   4  10        1.85       -3.17      4.95 o 
  -6   4  10        4.79        2.34      3.87 o 
  -5   4  10        1.05        2.16      1.35 o 
  -4   4  10       87.68       93.55      6.94 o 
  -3   4  10      223.91      217.20      5.45 o 
  -2   4  10      513.84      518.11      7.80 o 
  -1   4  10      386.07      378.91      5.33 o 
   0   4  10      623.52      625.88      7.32 o 
   1   4  10        9.56       11.03      1.01 o 
   2   4  10       30.25       31.58      2.07 o 
   3   4  10       52.43       50.21      5.22 o 
   4   4  10      949.17      922.77     31.07 o 
   5   4  10      185.87      175.62      3.81 o 
   6   4  10      179.28      183.07      5.79 o 
   7   4  10       79.97       78.66      4.13 o 
   8   4  10       56.71       54.62      4.20 o 
  -6   5  10       53.92       47.19      8.24 o 
  -5   5  10       91.00       93.28      4.21 o 
  -4   5  10      248.29      242.16     13.71 o 
  -3   5  10       42.03       54.94      3.24 o 
  -2   5  10      282.86      298.81     10.68 o 
  -1   5  10      436.11      454.93      9.12 o 
   0   5  10      312.55      301.61      9.16 o 
   1   5  10      297.49      282.78      8.75 o 
   2   5  10      108.18      119.58      5.75 o 
   3   5  10      172.12      162.82      4.40 o 
   4   5  10      315.01      309.32      3.83 o 
   5   5  10      819.04      777.11      9.95 o 
   6   5  10      110.24      104.62      3.51 o 
   7   5  10        5.98        5.06      1.49 o 
   8   5  10        2.67        1.77      1.72 o 
   9   5  10        3.38        2.43      2.58 o 
  -5   6  10      413.45      396.17     16.07 o 
  -4   6  10      326.88      307.86     10.26 o 
  -3   6  10      387.38      371.34     12.57 o 
  -2   6  10       99.05       98.31      2.10 o 
  -1   6  10      215.74      194.32     12.44 o 
   0   6  10      208.81      207.14     13.09 o 
   1   6  10      607.18      583.96     15.24 o 
   2   6  10      273.68      286.00      9.47 o 
   3   6  10      239.67      228.92      8.24 o 
   4   6  10      261.24      246.05      3.55 o 
   5   6  10       44.85       37.16      3.23 o 
   6   6  10        3.62        3.87      1.17 o 
   7   6  10        0.03        0.61      1.20 o 
   8   6  10        0.00        1.61      1.19 o 
   9   6  10        5.21       10.12      2.62 o 
  -3   7  10      301.54      292.13      9.64 o 
  -2   7  10      198.14      204.53      3.11 o 
  -1   7  10        4.42        5.55      3.57 o 
   0   7  10      169.95      170.34      7.68 o 
   1   7  10      113.80      109.03      6.45 o 
   2   7  10      223.65      224.44     14.48 o 
   3   7  10       23.64       24.41      4.67 o 
   4   7  10        8.68        6.99      7.15 o 
   5   7  10        0.81        0.67      0.81 o 
   6   7  10        0.06        0.05      0.89 o 
   7   7  10        3.82        4.18      1.33 o 
   8   7  10        7.68        4.40      1.46 o 
   9   7  10        0.16        4.10      2.02 o 
  -3   8  10      119.17      124.60      6.68 o 
  -2   8  10      108.87      109.86     11.65 o 
  -1   8  10       13.96        8.61      3.99 o 
   0   8  10       24.46       26.71      5.10 o 
   1   8  10        4.38        6.12      7.68 o 
   2   8  10        6.60        9.59      4.44 o 
   3   8  10      217.50      228.19     10.29 o 
   4   8  10      234.67      260.98     18.21 o 
   5   8  10       66.75       81.87      6.37 o 
   6   8  10        7.06        5.97      1.06 o 
   7   8  10       31.43       33.18      3.31 o 
   8   8  10       12.92       13.48      1.56 o 
  -2   9  10        2.70       -0.21      3.34 o 
  -1   9  10        1.31        6.28      4.28 o 
   0   9  10       92.40       94.19     12.77 o 
   1   9  10       26.81       25.47     10.22 o 
   2   9  10       60.67       71.83      7.18 o 
   3   9  10       83.46       84.35      7.65 o 
   4   9  10      289.16      315.47     21.37 o 
   5   9  10      179.02      196.64      9.91 o 
   6   9  10      107.71      108.05      7.63 o 
   7   9  10       39.54       45.37      5.81 o 
  -1  10  10       26.57       31.74      5.68 o 
   0  10  10       33.28       40.84      6.30 o 
   1  10  10      142.54      165.86      9.89 o 
   2  10  10        4.95        7.93      5.27 o 
   3  10  10       14.66       13.88      5.79 o 
   4  10  10       56.04       54.78      6.27 o 
   5  10  10      262.79      271.40      9.70 o 
   6  10  10       57.84       57.49      6.14 o 
   7  10  10       27.82       29.04      4.18 o 
   2  11  10       21.03       24.41      6.82 o 
   3  11  10       22.00       23.27      7.04 o 
   4  11  10        5.38       10.70      5.16 o 
   5  11  10        1.78        5.30      4.04 o 
   6  11  10       69.39       74.16      6.14 o 
  -5  -5  11        1.54        3.65      4.15 o 
  -4  -5  11        2.57        3.63      4.03 o 
  -3  -5  11       29.82       30.04      6.41 o 
  -2  -5  11        5.44       11.15      5.40 o 
  -1  -5  11       18.36       23.69      6.71 o 
   0  -5  11       24.62       28.63      6.50 o 
  -7  -4  11        2.14       -0.53      5.49 o 
  -6  -4  11        8.39       10.17      4.25 o 
  -5  -4  11        1.26        3.01      4.59 o 
  -4  -4  11       51.76       57.56      5.39 o 
  -3  -4  11      145.57      141.47      7.04 o 
  -2  -4  11      301.18      316.90     16.58 o 
  -1  -4  11      104.08       97.89      9.38 o 
   0  -4  11       35.84       41.22      5.30 o 
   1  -4  11       76.94       87.49     10.04 o 
   2  -4  11      112.39      110.70     21.76 o 
  -7  -3  11       63.46       72.51      5.81 o 
  -6  -3  11       87.66      104.84      7.67 o 
  -5  -3  11       65.17       75.04      7.80 o 
  -4  -3  11       85.22       90.18      5.42 o 
  -3  -3  11      200.42      217.84      9.14 o 
  -2  -3  11      351.32      364.15      9.76 o 
  -1  -3  11      280.42      289.66     10.36 o 
   0  -3  11      258.26      252.37     20.67 o 
   1  -3  11       18.89       25.53      4.33 o 
   2  -3  11       88.57       92.67     11.24 o 
   3  -3  11       45.66       48.33      5.62 o 
  -7  -2  11      149.32      139.61      6.55 o 
  -6  -2  11      137.25      137.58     12.28 o 
  -5  -2  11      252.41      267.42      7.83 o 
  -4  -2  11      396.36      410.86     21.82 o 
  -3  -2  11      210.66      206.88     10.42 o 
  -2  -2  11      159.53      158.16      5.82 o 
  -1  -2  11      144.90      160.00      8.52 o 
   0  -2  11       34.60       40.35      5.21 o 
   1  -2  11       51.98       56.69      4.42 o 
   2  -2  11        1.29        1.17      2.90 o 
   3  -2  11       22.79       33.94      9.23 o 
   4  -2  11        2.60       -0.04      3.10 o 
  -8  -1  11       18.43       20.08      6.33 o 
  -7  -1  11       87.23       80.92      5.73 o 
  -6  -1  11      425.47      423.49     11.91 o 
  -5  -1  11      447.51      454.13     11.75 o 
  -4  -1  11       56.10       56.31      6.78 o 
  -3  -1  11      306.12      308.74      7.29 o 
  -2  -1  11        3.21        2.81      3.76 o 
  -1  -1  11      157.62      162.20      8.79 o 
   0  -1  11       39.30       45.43     10.10 o 
   1  -1  11       43.55       37.57      8.06 o 
   2  -1  11        0.31        0.42      2.88 o 
   3  -1  11       15.49       11.86      6.36 o 
   4  -1  11        4.61        2.82      3.07 o 
   5  -1  11       29.48       37.38      7.96 o 
  -7   0  11       37.36       40.98      4.50 o 
  -6   0  11       33.86       40.64      3.64 o 
  -5   0  11       44.36       41.65      3.29 o 
  -4   0  11      199.01      201.13      6.17 o 
  -3   0  11      220.61      226.11      9.46 o 
  -2   0  11       68.73       74.86      3.37 o 
  -1   0  11       55.32       60.82      3.96 o 
   0   0  11       10.96       13.87      3.07 o 
   1   0  11      116.80      126.65      4.31 o 
   2   0  11       30.86       42.48      3.71 o 
   3   0  11      132.73      137.97      6.32 o 
   4   0  11      352.14      351.57     13.13 o 
   5   0  11       39.53       41.77      2.00 o 
   6   0  11       46.94       52.91      7.31 o 
  -7   1  11        2.91        2.60      3.20 o 
  -6   1  11        8.66       11.05      2.53 o 
  -5   1  11        8.21        9.82      2.27 o 
  -4   1  11      223.88      227.85      6.03 o 
  -3   1  11        1.08        2.36      2.21 o 
  -2   1  11       28.39       30.03      2.24 o 
  -1   1  11       18.15       22.24      2.11 o 
   0   1  11      578.71      550.88     11.13 o 
   1   1  11      218.75      213.82      7.48 o 
   2   1  11      458.93      449.59     11.00 o 
   3   1  11      608.16      580.32     10.67 o 
   4   1  11      465.74      440.54      7.27 o 
   5   1  11      227.78      206.18     12.05 o 
   6   1  11        2.78       -3.27      7.57 o 
  -7   2  11       57.36       54.13      5.36 o 
  -6   2  11       55.49       54.70      5.19 o 
  -5   2  11      113.83      117.36      4.12 o 
  -4   2  11      235.70      237.48      5.50 o 
  -3   2  11       66.52       70.38      3.90 o 
  -2   2  11       24.13       22.99      2.12 o 
  -1   2  11      503.05      501.45     14.03 o 
   0   2  11      409.58      405.56      6.23 o 
   1   2  11      399.25      392.07      8.75 o 
   2   2  11      158.42      145.30      5.05 o 
   3   2  11      243.10      225.93      4.36 o 
   4   2  11      194.75      183.51      3.55 o 
   5   2  11      156.46      146.57      4.83 o 
   6   2  11       78.06       81.12      3.60 o 
   7   2  11        0.26       -0.26      6.45 o 
  -7   3  11       64.35       68.76      4.96 o 
  -6   3  11      188.39      154.04      6.22 o 
  -5   3  11      434.60      387.51     14.30 o 
  -4   3  11      155.46      160.04      5.49 o 
  -3   3  11      790.09      801.45     18.32 o 
  -2   3  11      662.63      668.98      9.96 o 
  -1   3  11       22.36       25.44      2.35 o 
   0   3  11      236.53      244.14      4.96 o 
   1   3  11      264.97      293.76     12.41 o 
   2   3  11       93.19       96.96      4.70 o 
   3   3  11       23.15       16.21      2.03 o 
   4   3  11       61.29       54.68      3.17 o 
   5   3  11       14.99       12.99      3.30 o 
   6   3  11       14.28       13.74      1.73 o 
   7   3  11        0.03        1.77      1.84 o 
  -6   4  11       97.49       95.73      4.72 o 
  -5   4  11      194.37      192.97     10.99 o 
  -4   4  11     1162.42     1072.62     17.37 o 
  -3   4  11     1075.14     1024.36     17.63 o 
  -2   4  11      154.31      153.35      2.71 o 
  -1   4  11       64.68       68.00      4.53 o 
   0   4  11        9.58       11.78      1.15 o 
   1   4  11      247.30      238.39      7.74 o 
   2   4  11       42.49       44.55      1.47 o 
   3   4  11        2.40        3.57      1.88 o 
   4   4  11      211.14      195.42      4.04 o 
   5   4  11       24.19       20.94      2.44 o 
   6   4  11        6.17        5.80      1.62 o 
   7   4  11        5.99        4.71      1.58 o 
   8   4  11       11.37        9.04      2.71 o 
  -6   5  11       45.20       36.29      2.81 o 
  -5   5  11      160.21      142.70     15.23 o 
  -4   5  11       54.73       52.71      3.41 o 
  -3   5  11       42.44       44.23      5.18 o 
  -2   5  11      144.93      148.21      3.19 o 
  -1   5  11        1.49        2.13      1.07 o 
   0   5  11       97.05       93.07      5.52 o 
   1   5  11        0.84        0.11      2.69 o 
   2   5  11       17.72       15.75      0.92 o 
   3   5  11       23.79       25.85      3.64 o 
   4   5  11       86.61       82.49      2.02 o 
   5   5  11       73.79       80.66      2.14 o 
   6   5  11      109.10       96.67      2.61 o 
   7   5  11        6.04        3.73      1.24 o 
   8   5  11        9.98        7.96      2.07 o 
  -5   6  11       30.79       31.11      4.28 o 
  -4   6  11       59.23       51.05      2.05 o 
  -3   6  11       90.29       84.74      2.42 o 
  -2   6  11      107.70       98.84      1.91 o 
  -1   6  11       76.21       66.91      5.57 o 
   0   6  11       37.09       36.15      4.63 o 
   1   6  11      219.32      206.32      8.19 o 
   2   6  11      155.73      144.66      6.93 o 
   3   6  11       40.36       51.67      4.83 o 
   4   6  11       82.28       83.94      2.50 o 
   5   6  11      333.98      319.45      6.90 o 
   6   6  11       89.57       94.87      2.35 o 
   7   6  11       39.05       44.01      2.32 o 
   8   6  11       18.41       17.93      1.74 o 
  -2   7  11       72.55       68.55     10.21 o 
  -1   7  11      117.63      123.32     12.10 o 
   0   7  11      200.47      183.33     14.37 o 
   1   7  11      168.04      169.08      8.11 o 
   2   7  11      177.56      174.91      8.28 o 
   3   7  11      611.65      630.89     25.88 o 
   4   7  11      443.56      439.54     13.63 o 
   5   7  11      130.68      120.25      5.20 o 
   6   7  11       99.95       94.99      1.92 o 
   7   7  11       35.43       32.89      2.07 o 
   8   7  11        0.88        1.04      1.17 o 
  -1   8  11        4.19        4.46      3.94 o 
   0   8  11      196.92      198.59      9.28 o 
   1   8  11      124.91      135.28      8.19 o 
   2   8  11      323.30      336.50     12.64 o 
   3   8  11      186.97      194.96     16.81 o 
   4   8  11      170.92      178.07      9.40 o 
   5   8  11        1.91        1.91      3.59 o 
   6   8  11        6.20        2.55      6.38 o 
   7   8  11       19.24       10.95      7.03 o 
   8   8  11        0.01       -0.67      2.91 o 
  -2   9  11       74.96       79.74      6.69 o 
  -1   9  11       81.84       88.34      7.13 o 
   0   9  11        1.32        1.03      3.98 o 
   1   9  11      169.44      177.31      9.92 o 
   2   9  11       41.82       45.75      6.71 o 
   3   9  11        5.51        3.29      8.76 o 
   4   9  11       27.81       33.96      6.24 o 
   5   9  11        3.13        5.19      8.49 o 
   6   9  11       10.58        6.46      4.36 o 
   7   9  11        0.69        0.21      3.43 o 
   0  10  11       48.20       50.90      6.95 o 
   1  10  11        2.97        2.22      4.84 o 
   2  10  11       33.24       41.39      7.25 o 
   3  10  11       25.82       32.22     12.58 o 
   4  10  11        1.42       -4.22      5.27 o 
   5  10  11       39.44       45.10     13.48 o 
   6  10  11       13.57       14.64      5.58 o 
   7  10  11        7.07        8.24      5.17 o 
   3  11  11       48.70       45.06     15.11 o 
   4  11  11       43.45       58.45      8.68 o 
   5  11  11        0.45       -0.79      5.26 o 
  -5  -4  12       67.56       68.86     13.68 o 
  -4  -4  12       12.55       10.32      7.82 o 
  -3  -4  12       19.94       23.77      4.77 o 
  -2  -4  12       34.31       35.37      5.21 o 
  -1  -4  12        3.52        4.49      3.92 o 
   0  -4  12        0.76        0.91      4.62 o 
  -6  -3  12       10.33       17.07      5.41 o 
  -5  -3  12        0.93        2.89      3.38 o 
  -4  -3  12       36.09       41.03      4.63 o 
  -3  -3  12        0.14        0.03      3.67 o 
  -2  -3  12       75.09       85.88     14.71 o 
  -1  -3  12        4.82        6.55      3.56 o 
   0  -3  12       60.15       69.95      6.67 o 
   1  -3  12       19.21       23.10      8.33 o 
   2  -3  12       93.55       97.04     11.59 o 
  -7  -2  12        0.22       -1.57      3.16 o 
  -6  -2  12        0.17        0.80      3.78 o 
  -5  -2  12       13.98       14.50      3.61 o 
  -4  -2  12      267.72      267.42     14.05 o 
  -3  -2  12      143.86      136.25     13.09 o 
  -2  -2  12       43.76       41.75      6.40 o 
  -1  -2  12      234.50      230.89      7.25 o 
   0  -2  12       90.98       78.56      6.70 o 
   1  -2  12      117.59      115.49      6.83 o 
   2  -2  12      143.29      153.59      8.81 o 
   3  -2  12      233.22      247.15     10.70 o 
  -7  -1  12       34.82       45.60      4.30 o 
  -6  -1  12       40.37       53.44     13.42 o 
  -5  -1  12      173.98      169.91      5.92 o 
  -4  -1  12       96.56      105.87      5.97 o 
  -3  -1  12      561.27      568.20     13.30 o 
  -2  -1  12      337.75      335.83      8.02 o 
  -1  -1  12      219.87      198.04     10.62 o 
   0  -1  12      162.33      160.24      5.54 o 
   1  -1  12      292.72      308.92      9.30 o 
   2  -1  12      154.20      154.68      5.97 o 
   3  -1  12       58.31       72.04      6.21 o 
   4  -1  12      101.60      100.61      6.97 o 
  -7   0  12       33.01       28.85      4.23 o 
  -6   0  12      227.27      228.19      9.95 o 
  -5   0  12      147.79      152.38      5.12 o 
  -4   0  12      358.73      367.93     11.64 o 
  -3   0  12       63.41       60.06      3.41 o 
  -2   0  12      271.91      305.59      8.06 o 
  -1   0  12      115.71      133.70      4.86 o 
   0   0  12      186.00      191.61      5.31 o 
   1   0  12       37.90       34.93      3.50 o 
   2   0  12       42.96       46.04      3.46 o 
   3   0  12       67.55       62.24      4.03 o 
   4   0  12        4.86        3.61      3.10 o 
   5   0  12       10.88       10.84      1.59 o 
  -7   1  12      264.27      242.18     10.74 o 
  -6   1  12      137.94      138.19      5.53 o 
  -5   1  12      264.14      263.83      9.36 o 
  -4   1  12      247.23      256.01      6.63 o 
  -3   1  12       42.39       41.68      4.72 o 
  -2   1  12      215.40      208.19      4.66 o 
  -1   1  12        7.99       10.15      1.99 o 
   0   1  12       54.67       56.65      4.50 o 
   1   1  12       26.81       30.98      3.17 o 
   2   1  12        3.04        1.50      2.10 o 
   3   1  12        0.48        1.88      2.04 o 
   4   1  12        7.88        6.56      1.82 o 
   5   1  12       71.22       66.61      4.90 o 
   6   1  12       12.08       12.33      9.02 o 
  -6   2  12      150.33      147.19      5.14 o 
  -5   2  12      109.24      109.87      4.15 o 
  -4   2  12        2.66        3.25      1.60 o 
  -3   2  12        0.10        1.46      1.67 o 
  -2   2  12        0.63       -1.09      1.54 o 
  -1   2  12       65.31       69.56      3.23 o 
   0   2  12       24.27       22.74      4.15 o 
   1   2  12        1.82        1.49      1.38 o 
   2   2  12       40.38       39.58      3.69 o 
   3   2  12      202.97      186.97      4.18 o 
   4   2  12      144.67      136.76      4.79 o 
   5   2  12       84.45       79.71      3.98 o 
   6   2  12       48.13       46.46      3.30 o 
  -6   3  12        0.10       -0.47      2.43 o 
  -5   3  12       64.85       68.58      2.71 o 
  -4   3  12        5.37        6.20      1.50 o 
  -3   3  12       53.61       53.95      3.41 o 
  -2   3  12        4.13        4.45      1.50 o 
  -1   3  12       97.06       96.33      2.57 o 
   0   3  12      223.30      229.63      4.18 o 
   1   3  12      336.57      338.93      6.93 o 
   2   3  12      563.61      531.06     13.56 o 
   3   3  12      423.56      404.41      6.86 o 
   4   3  12      141.65      129.73      3.58 o 
   5   3  12       26.70       28.11      4.87 o 
   6   3  12       29.99       31.57      2.16 o 
   7   3  12       44.99       53.71      5.31 o 
  -6   4  12       41.50       32.83      3.44 o 
  -5   4  12       85.33       76.93      3.68 o 
  -4   4  12       88.72       76.85      3.08 o 
  -3   4  12      150.16      144.13      2.53 o 
  -2   4  12       36.38       42.98      2.28 o 
  -1   4  12      261.40      254.22      6.05 o 
   0   4  12      490.28      494.67     10.36 o 
   1   4  12      408.45      365.18      4.34 o 
   2   4  12      261.55      258.63      7.17 o 
   3   4  12      325.24      311.71      6.24 o 
   4   4  12      224.59      206.16      4.40 o 
   5   4  12       19.71       20.34      2.50 o 
   6   4  12       17.55       26.85      4.76 o 
   7   4  12        4.40        4.09      1.31 o 
  -5   5  12       75.73       87.88     13.08 o 
  -4   5  12      344.06      318.62      7.05 o 
  -3   5  12      306.49      305.95      7.59 o 
  -2   5  12      410.49      408.43      6.34 o 
  -1   5  12      100.64      106.55      5.16 o 
   0   5  12      104.92      105.83      2.25 o 
   1   5  12      185.66      174.01      2.46 o 
   2   5  12       85.02       88.23      2.13 o 
   3   5  12       77.51       80.03      2.87 o 
   4   5  12       54.86       59.67      5.74 o 
   5   5  12      220.99      198.04      3.79 o 
   6   5  12        1.32        2.32      1.26 o 
   7   5  12        8.01        4.52      2.37 o 
  -3   6  12      201.79      190.21      8.43 o 
  -2   6  12        3.25        1.19      3.39 o 
  -1   6  12       91.42       87.35      6.42 o 
   0   6  12      130.06      136.65      7.41 o 
   1   6  12        7.12       13.96      4.27 o 
   2   6  12        0.52       10.31      7.38 o 
   3   6  12        0.84        0.51      3.04 o 
   4   6  12        0.09        0.50      0.50 o 
   5   6  12       45.09       50.48      1.45 o 
   6   6  12       13.68        8.51      1.22 o 
   7   6  12        4.77        6.43      1.77 o 
  -2   7  12       25.26       37.47      5.18 o 
  -1   7  12       28.89       28.76      5.09 o 
   0   7  12       31.61       43.20      5.67 o 
   1   7  12       18.44       20.70      4.97 o 
   2   7  12        1.50        0.06      6.25 o 
   3   7  12      100.56      102.96      7.04 o 
   4   7  12       51.30       63.18      5.73 o 
   5   7  12       48.27       57.66      9.05 o 
   6   7  12       41.37       36.22      8.18 o 
   7   7  12        1.16        0.81      1.47 o 
  -1   8  12        9.95       10.72      4.54 o 
   0   8  12       82.13       89.31      7.17 o 
   1   8  12        0.62        1.94      7.56 o 
   2   8  12       33.27       35.95      6.15 o 
   3   8  12       11.62       13.70      5.02 o 
   4   8  12      152.81      162.24      8.91 o 
   5   8  12       47.31       48.35      5.66 o 
   6   8  12       30.83       30.43      4.90 o 
   7   8  12       52.96       49.29      5.23 o 
  -1   9  12       66.57       74.78     12.71 o 
   0   9  12        3.45        3.12      8.34 o 
   1   9  12      179.08      176.06     17.61 o 
   2   9  12      173.71      181.00     10.47 o 
   3   9  12      270.55      280.81     13.00 o 
   4   9  12       35.88       38.16     11.78 o 
   5   9  12       52.00       53.13      6.69 o 
   6   9  12       23.28       24.92      5.32 o 
   7   9  12        2.32        1.08      3.72 o 
   1  10  12       86.32       95.78      9.06 o 
   2  10  12      219.54      240.16     13.12 o 
   3  10  12      165.45      182.45     11.68 o 
   4  10  12       73.00       86.91     15.97 o 
   5  10  12        3.58        3.73      5.18 o 
   6  10  12        7.23        5.75      9.14 o 
  -5  -3  13       59.00       52.66     14.00 o 
  -4  -3  13       32.55       26.91      5.63 o 
  -3  -3  13       27.40       32.38      7.91 o 
  -2  -3  13       17.97       18.68      5.09 o 
  -1  -3  13      158.25      165.07     11.99 o 
   0  -3  13       21.06       36.37      8.92 o 
  -5  -2  13       57.22       65.24      4.94 o 
  -4  -2  13       19.25       15.64      4.54 o 
  -3  -2  13       38.77       45.12      4.38 o 
  -2  -2  13       20.70       22.40      3.78 o 
  -1  -2  13        1.40       -0.33      4.96 o 
   0  -2  13       12.26       12.88      3.91 o 
   1  -2  13       10.48       12.89      4.99 o 
   2  -2  13        2.14        2.37      4.32 o 
  -6  -1  13       32.65       40.31      8.36 o 
  -5  -1  13       46.47       50.58      4.14 o 
  -4  -1  13       51.40       63.61      5.32 o 
  -3  -1  13       24.89       23.65      3.84 o 
  -2  -1  13       42.15       49.67      4.77 o 
  -1  -1  13       20.44       31.64      3.50 o 
   0  -1  13        9.01       11.73      3.76 o 
   1  -1  13       30.56       32.45      3.81 o 
   2  -1  13       39.72       27.88      5.03 o 
   3  -1  13       74.79       75.57      5.31 o 
  -6   0  13       25.25       14.58      3.90 o 
  -5   0  13        3.88        4.17      2.47 o 
  -4   0  13       36.91       40.39      5.03 o 
  -3   0  13       28.70       37.41      3.06 o 
  -2   0  13      188.38      180.35      5.52 o 
  -1   0  13      141.49      125.90      5.35 o 
   0   0  13      103.56      110.37      5.40 o 
   1   0  13      126.64      133.49      6.04 o 
   2   0  13      139.78      137.03      6.54 o 
   3   0  13       77.69       78.72      5.05 o 
   4   0  13       49.73       53.11      4.39 o 
  -6   1  13       68.91       69.38      4.39 o 
  -5   1  13      357.87      375.36     11.46 o 
  -4   1  13      213.35      209.30      6.03 o 
  -3   1  13       78.97       76.79      5.15 o 
  -2   1  13      223.45      219.82     15.81 o 
  -1   1  13      263.97      289.78     11.78 o 
   0   1  13      384.45      377.64     10.51 o 
   1   1  13      185.52      194.22      4.91 o 
   2   1  13      175.84      189.69     11.83 o 
   3   1  13       48.70       54.34      3.47 o 
   4   1  13       46.04       52.28      2.76 o 
   5   1  13       25.91       20.61      2.12 o 
  -6   2  13      114.47      109.95     10.38 o 
  -5   2  13      236.52      226.24      6.44 o 
  -4   2  13      293.76      280.62      6.64 o 
  -3   2  13      234.06      250.56      5.75 o 
  -2   2  13       41.18       43.57      2.20 o 
  -1   2  13      353.54      381.19      6.40 o 
   0   2  13      236.95      246.62     10.76 o 
   1   2  13      208.95      222.14      5.33 o 
   2   2  13       64.85       57.37      5.40 o 
   3   2  13       86.71       76.26      4.46 o 
   4   2  13        8.01        5.11      1.56 o 
   5   2  13        0.11        1.10      2.55 o 
  -5   3  13      137.72      137.72     10.14 o 
  -4   3  13       49.63       54.66      4.85 o 
  -3   3  13        2.05        1.58      1.19 o 
  -2   3  13        0.97        1.97      1.11 o 
  -1   3  13       36.90       37.38      1.67 o 
   0   3  13      165.03      167.55      4.75 o 
   1   3  13       43.60       42.65      2.33 o 
   2   3  13       23.71       25.78      2.42 o 
   3   3  13        2.96        3.77      1.74 o 
   4   3  13        2.30        2.14      1.66 o 
   5   3  13        8.12        6.66      2.13 o 
   6   3  13        0.85        1.33      2.14 o 
  -5   4  13        9.84        5.85      3.97 o 
  -4   4  13       14.25       15.73      2.10 o 
  -3   4  13       16.85       20.72      2.58 o 
  -2   4  13        0.85        0.92      0.81 o 
  -1   4  13       14.18       16.80      2.75 o 
   0   4  13        9.25        8.69      1.49 o 
   1   4  13        5.35        4.67      0.97 o 
   2   4  13       70.61       75.22      1.70 o 
   3   4  13      136.19      129.28      4.38 o 
   4   4  13      213.79      203.25      5.50 o 
   5   4  13        2.70        3.91      1.70 o 
   6   4  13       23.09       24.78      2.56 o 
  -3   5  13      168.27      143.48      7.98 o 
  -2   5  13       76.78       73.90      2.32 o 
  -1   5  13      110.82      102.86      4.76 o 
   0   5  13       95.73       85.76      1.12 o 
   1   5  13      453.64      444.32     15.85 o 
   2   5  13      261.14      230.25      8.85 o 
   3   5  13      145.27      145.78     10.82 o 
   4   5  13       29.29       25.90      3.09 o 
   5   5  13      231.62      208.79      6.60 o 
   6   5  13       22.37       24.05      1.84 o 
   7   5  13       35.25       33.86      1.81 o 
  -2   6  13        1.64        3.27      7.03 o 
  -1   6  13      149.25      137.25     13.55 o 
   0   6  13      339.47      330.09     19.02 o 
   1   6  13      231.58      239.42     10.08 o 
   2   6  13      208.56      196.00      9.18 o 
   3   6  13       70.77       68.42      5.80 o 
   4   6  13       43.34       35.26      0.86 o 
   5   6  13        4.47        4.08      0.96 o 
   6   6  13       83.37       64.48      2.88 o 
   7   6  13        9.69        8.37      1.78 o 
  -1   7  13       35.74       41.80      5.87 o 
   0   7  13      131.26      124.11      8.19 o 
   1   7  13       76.23       72.87      6.89 o 
   2   7  13      143.78      148.65      8.66 o 
   3   7  13       66.49       71.65      6.30 o 
   4   7  13       43.96       49.00      9.63 o 
   5   7  13        7.90        5.86      3.62 o 
   6   7  13        3.36        1.83      3.17 o 
   7   7  13        2.24        3.87      3.11 o 
   0   8  13        3.37        3.95      4.51 o 
   1   8  13       72.50       73.68      7.32 o 
   2   8  13       10.95       14.29      5.29 o 
   3   8  13       38.65       33.54      6.06 o 
   4   8  13        2.84        1.20      3.92 o 
   5   8  13        1.06        1.97      3.78 o 
   6   8  13        0.52        2.65      3.64 o 
   1   9  13        5.93        4.62      5.08 o 
   2   9  13        0.08        0.14      8.01 o 
   3   9  13        6.20       14.10      5.85 o 
   4   9  13       15.33       16.18      5.69 o 
   5   9  13        3.00        4.25      4.68 o 
   6   9  13        0.57       -1.85      7.60 o 
   2  10  13       21.15       28.69     13.18 o 
   3  10  13       45.06       55.68      8.18 o 
   4  10  13       40.41       47.31      7.80 o 
  -4  -2  14       23.16       23.21      5.01 o 
  -3  -2  14        5.61        4.65      6.04 o 
  -2  -2  14       74.96       84.24      7.28 o 
  -1  -2  14      188.31      191.67      7.44 o 
   0  -2  14      135.87      141.83     11.76 o 
  -5  -1  14       63.38       75.44      4.67 o 
  -4  -1  14       72.61       77.75      9.48 o 
  -3  -1  14       80.12       83.25      4.87 o 
  -2  -1  14       36.90       47.99      5.49 o 
  -1  -1  14       39.22       41.59      3.92 o 
   0  -1  14      104.88      103.79      9.67 o 
   1  -1  14       55.35       66.60     11.36 o 
   2  -1  14       16.72       13.50      4.28 o 
  -5   0  14      144.56      138.53      6.94 o 
  -4   0  14      161.45      169.47      6.69 o 
  -3   0  14       22.15       18.84      4.58 o 
  -2   0  14       37.55       40.73      4.09 o 
  -1   0  14        9.76        8.37      3.22 o 
   0   0  14       20.76       22.68      3.21 o 
   1   0  14       30.04       36.79      4.41 o 
   2   0  14        1.48        2.16      2.89 o 
   3   0  14       17.80       10.51      3.81 o 
  -5   1  14        3.12        9.26      4.82 o 
  -4   1  14        5.96        7.11      2.57 o 
  -3   1  14       44.86       47.44      2.91 o 
  -2   1  14       32.89       54.16      7.35 o 
  -1   1  14        0.12        0.68      3.46 o 
   0   1  14       21.52       25.90      2.57 o 
   1   1  14       19.72       34.18      9.56 o 
   2   1  14       71.50       73.88      4.94 o 
   3   1  14       25.12       20.08      3.41 o 
   4   1  14       32.79       37.24      4.65 o 
  -5   2  14       47.26       45.96      2.80 o 
  -4   2  14       48.65       51.58      3.37 o 
  -3   2  14       95.71       95.77      3.67 o 
  -2   2  14        2.49        1.18      1.42 o 
  -1   2  14      200.86      203.73      4.40 o 
   0   2  14      146.55      155.94      3.88 o 
   1   2  14      209.05      206.47      6.84 o 
   2   2  14       28.23       25.85      2.66 o 
   3   2  14       83.00       89.57      3.32 o 
   4   2  14       55.96       54.81      2.77 o 
  -5   3  14       53.61       53.72      2.52 o 
  -4   3  14       91.71      102.89      5.65 o 
  -3   3  14      183.64      168.96      3.86 o 
  -2   3  14      145.50      144.90      6.14 o 
  -1   3  14       80.18       82.42      2.24 o 
   0   3  14      400.36      424.41      7.36 o 
   1   3  14      226.79      232.13     10.57 o 
   2   3  14      114.22      120.74      3.25 o 
   3   3  14       25.82       24.68      3.59 o 
   4   3  14       65.75       66.65      4.91 o 
   5   3  14       22.98       21.27      2.64 o 
  -4   4  14      146.29      136.17      4.66 o 
  -3   4  14       24.68       25.89      1.90 o 
  -2   4  14      195.06      209.48      3.67 o 
  -1   4  14      174.32      175.30      6.18 o 
   0   4  14       57.75       57.75      1.75 o 
   1   4  14      306.66      278.92      4.28 o 
   2   4  14      168.41      152.21      4.67 o 
   3   4  14       14.98       11.93      2.61 o 
   4   4  14       23.02       18.53      3.78 o 
   5   4  14       13.34        9.82      1.98 o 
  -3   5  14      113.55      116.79      7.99 o 
  -2   5  14      106.21      109.45      7.85 o 
  -1   5  14       65.76       66.26      6.66 o 
   0   5  14       67.77       68.14      6.67 o 
   1   5  14       19.23       14.63      8.53 o 
   2   5  14       68.00       58.07      6.22 o 
   3   5  14        1.46        1.13      1.77 o 
   4   5  14        0.01       -1.07      2.22 o 
   5   5  14       33.66       23.69      3.56 o 
   6   5  14        0.50        1.70      2.39 o 
  -2   6  14       52.57       57.77      6.39 o 
  -1   6  14       85.87       79.68      7.07 o 
   0   6  14        1.14        3.56      7.73 o 
   1   6  14       62.86       52.45      6.49 o 
   2   6  14       34.76       29.43      5.40 o 
   3   6  14        0.32        0.47      6.11 o 
   4   6  14        1.30        0.09      2.96 o 
   5   6  14        8.08       10.26      3.59 o 
   6   6  14       66.16       70.95      5.22 o 
  -1   7  14       14.98       13.46      9.62 o 
   0   7  14       66.17       70.82     13.12 o 
   1   7  14      161.78      165.37      9.77 o 
   2   7  14      236.19      225.46     11.05 o 
   3   7  14       51.13       26.25      9.86 o 
   4   7  14        9.32        6.19      4.08 o 
   5   7  14       23.29       26.77      4.75 o 
   6   7  14       66.60       65.05      5.61 o 
   0   8  14      102.29      109.62      8.64 o 
   1   8  14      151.65      146.21      9.79 o 
   2   8  14       84.35      102.09      8.56 o 
   3   8  14       86.49       82.07     13.85 o 
   4   8  14       61.11       58.47      6.70 o 
   5   8  14       15.02       15.15      4.80 o 
   1   9  14       51.61       57.37      7.89 o 
   2   9  14       48.67       62.66      7.94 o 
   3   9  14       50.35       69.72     14.42 o 
   4   9  14        6.72        9.21      5.46 o 
  -2  -1  15       21.63       16.49      4.75 o 
  -1  -1  15       48.11       48.83      5.85 o 
  -3   0  15       34.74       36.56      3.44 o 
  -2   0  15      339.19      346.02      9.62 o 
  -1   0  15      148.69      146.00      5.27 o 
   0   0  15       27.06       30.32      5.79 o 
   1   0  15       22.38       27.12      4.15 o 
  -4   1  15       55.19       50.81      3.73 o 
  -3   1  15      160.44      171.80     12.91 o 
  -2   1  15       15.47       26.22      6.80 o 
  -1   1  15      147.99      155.24     13.25 o 
   0   1  15       84.36       83.00      4.53 o 
   1   1  15       39.86       34.79      2.95 o 
   2   1  15        0.38       -0.42      2.34 o 
  -4   2  15       79.27       85.66      4.44 o 
  -3   2  15       29.85       31.87      2.70 o 
  -2   2  15       74.70       77.52      2.94 o 
  -1   2  15        8.20       10.15      2.36 o 
   0   2  15       80.18       95.66     11.03 o 
   1   2  15        9.14        7.96      1.87 o 
   2   2  15        0.92       -0.51      2.10 o 
   3   2  15       12.60       18.20      4.71 o 
  -4   3  15        9.48        6.76      1.56 o 
  -3   3  15       10.15       14.37      1.52 o 
  -2   3  15       31.28       34.41      1.75 o 
  -1   3  15       12.00        9.65      1.38 o 
   0   3  15       44.18       44.73      2.50 o 
   1   3  15       36.70       35.75      2.94 o 
   2   3  15       18.59       18.23      1.61 o 
   3   3  15       13.19       16.34      2.08 o 
   4   3  15       13.92        8.23      2.13 o 
  -2   4  15       13.22       34.95      6.29 o 
  -1   4  15       45.81       45.45      4.12 o 
   0   4  15       64.71       56.25      2.95 o 
   1   4  15       72.20       72.84      4.51 o 
   2   4  15       58.00       61.86      2.25 o 
   3   4  15       40.85       40.26      2.34 o 
   4   4  15        6.73        3.78      3.19 o 
  -2   5  15      170.07      172.62     10.22 o 
  -1   5  15       82.67       80.74      7.87 o 
   0   5  15      118.75      132.74      8.76 o 
   1   5  15       90.82       97.93     13.04 o 
   2   5  15       91.10       87.20      6.80 o 
   3   5  15       75.39       92.75     11.31 o 
   4   5  15       55.18       59.03      5.27 o 
   5   5  15        6.79        6.04      3.20 o 
  -1   6  15      260.13      278.41     12.03 o 
   0   6  15      116.91      121.47      8.53 o 
   1   6  15       79.89       89.65     13.84 o 
   2   6  15       55.82       54.03      6.53 o 
   3   6  15       17.21       16.33      8.64 o 
   4   6  15       12.24        5.17      3.89 o 
   5   6  15       10.96       12.99      3.89 o 
  -1   7  15       30.85       36.03      6.62 o 
   0   7  15      120.92      121.08     16.08 o 
   1   7  15       56.19       49.36     13.03 o 
   2   7  15        4.39        5.55      4.94 o 
   3   7  15        1.24        1.79      4.26 o 
   4   7  15        3.32        3.25      4.08 o 
   1   8  15        1.86        4.83      9.75 o 
   2   8  15        0.61        0.85      4.45 o 
   3   8  15        0.47        4.30      4.90 o 
   4   8  15       16.12       15.02      5.43 o 
  -2   2  16       93.21       92.30      3.32 o 
  -1   2  16       36.59       41.02      6.98 o 
   0   2  16       35.27       44.48      5.01 o 
   1   2  16       40.95       42.85      3.32 o 
  -2   3  16      137.33      124.11      3.81 o 
  -1   3  16       48.11       46.80      4.37 o 
   0   3  16       50.69       48.99      2.47 o 
   1   3  16       12.30       14.34      1.76 o 
   2   3  16       31.14       40.74      3.48 o 
  -2   4  16       86.46      106.45      9.23 o 
  -1   4  16      103.01      130.19      9.87 o 
   0   4  16       14.44       15.17      5.71 o 
   1   4  16        6.02        8.34      4.98 o 
   2   4  16        0.26        0.07      3.51 o 
   3   4  16        0.92        1.85      3.48 o 
  -1   5  16        2.37        5.10      5.20 o 
   0   5  16        4.97        7.00      5.32 o 
   1   5  16       28.93       21.95     10.21 o 
   2   5  16        4.22        5.23      4.45 o 
   3   5  16        7.22        6.67      7.90 o 
   0   6  16       29.26       25.58      6.37 o 
   1   6  16       10.96        6.68      9.58 o 
   2   6  16       48.78       58.78      7.08 o 
   3   6  16        5.31        2.36      7.68 o 
                                                 
